# Supplementary material for: rac-Methyl 3-(2-meth­oxy­phen­yl)-1-phenyl-3,3a,4,9b-tetra­hydro-1H-chromeno[4,3-c]isoxazole-3a-carboxyl­ate
Source: Acta Crystallogr Sect E Struct Rep Online. 2012 Jun 2;68(Pt 7):o1987. doi: 10.1107/S1600536812021356 (PMC3393263; doi:10.1107/S1600536812021356)
Supplement: Supplementary file 1 [file e-68-o1987-sup1.cif]

##############################################################################
#                                                                            #
# This CIF contains the data in a paper accepted for publication in          #
# Acta Crystallographica Section E. It conforms to the requirements of       #
# Notes for Authors for Acta Crystallographica Section E, and has been       #
# peer reviewed under the auspices of the IUCr Commission on Journals.       #
#                                                                            #
# Full details of the Crystallographic Information File format               #
# are given in the paper "The Crystallographic Information File (CIF):       #
# a New Standard Archive File for Crystallography" by S. R. Hall, F. H.      #
# Allen and I. D. Brown [Acta Cryst. (1991), A47, 655-685].                  #
#                                                                            #
# The current version of the core CIF dictionary is obtainable from          #
# ftp://ftp.iucr.org/pub/cif_core.dic.                                       #
#                                                                            #
# Software is freely available for graphical display of the structure(s)     #
# in this CIF. For information consult the CIF software page                 #
# http://www.iucr.org/resources/cif/software.                                #
#                                                                            #
# This file may be used for bona fide research purposes within the           #
# scientific community so long as proper attribution is given to the journal # 
# article from which it was obtained.                                        #
#                                                                            #
##############################################################################
data_I
_audit_creation_method     SHELXL-97
_chemical_name_systematic
;
<i>rac-</i>Methyl 3-(2-methoxyphenyl)-1-phenyl-3,3a,4,9b-tetrahydro-1<i>H</i>-
chromeno[4,3-<i>c</i>]isoxazole-3a-carboxylate
;
_chemical_name_common
;
;
_chemical_formula_moiety     'C25 H23 N O5'
_chemical_formula_sum     'C25 H23 N O5'
_chemical_formula_iupac     'C25 H23 N O5'
_chemical_formula_weight     417.44
_chemical_melting_point     ?
_symmetry_cell_setting     monoclinic
_symmetry_space_group_name_H-M     'P 21/c'
_symmetry_space_group_name_hall     '-P 2ybc'
loop_
    _symmetry_equiv_pos_as_xyz
    'x, y, z'
    '-x, y+1/2, -z+1/2'
    '-x, -y, -z'
    'x, -y-1/2, z-1/2'
_cell_length_a     18.3791(7)
_cell_length_b     15.2466(6)
_cell_length_c     7.7235(3)
_cell_angle_alpha     90.00
_cell_angle_beta     90.514(2)
_cell_angle_gamma     90.00
_cell_volume     2164.18(15)
_cell_formula_units_Z     4
_cell_measurement_reflns_used     5478
_cell_measurement_theta_min     1.74
_cell_measurement_theta_max     28.60
_cell_measurement_temperature     298(2)
_exptl_crystal_description     block
_exptl_crystal_colour     colourless
_exptl_crystal_size_max     0.20
_exptl_crystal_size_mid     0.15
_exptl_crystal_size_min     0.10
_exptl_crystal_density_diffrn     1.281
_exptl_crystal_density_meas     ?
_exptl_crystal_density_method     'not measured'
_exptl_crystal_F_000     880
_exptl_absorpt_coefficient_mu     0.089
_exptl_absorpt_correction_type     none
_exptl_absorpt_process_details     ?
_exptl_absorpt_correction_T_min     ?
_exptl_absorpt_correction_T_max     ?
_exptl_special_details     ?
_diffrn_ambient_temperature     298(2)
_diffrn_radiation_type     MoK\a
_diffrn_radiation_wavelength     0.71073
_diffrn_radiation_source     'fine-focus sealed tube'
_diffrn_radiation_monochromator     graphite
_diffrn_measurement_device_type     'Bruker SMART APEXII area-detector'
_diffrn_measurement_method     '\w and \f scans'
_diffrn_detector_area_resol_mean     ?
_diffrn_reflns_number     20989
_diffrn_reflns_av_R_equivalents     0.0355
_diffrn_reflns_av_sigmaI/netI     0.0323
_diffrn_reflns_theta_min     1.74
_diffrn_reflns_theta_max     28.60
_diffrn_reflns_theta_full     28.60
_diffrn_measured_fraction_theta_max     0.987
_diffrn_measured_fraction_theta_full     0.987
_diffrn_reflns_limit_h_min     -23
_diffrn_reflns_limit_h_max     24
_diffrn_reflns_limit_k_min     -20
_diffrn_reflns_limit_k_max     17
_diffrn_reflns_limit_l_min     -10
_diffrn_reflns_limit_l_max     10
_diffrn_standards_number     ?
_diffrn_standards_interval_count     ?
_diffrn_standards_interval_time     ?
_diffrn_standards_decay_%     ?
_refine_special_details
;
 Refinement of F^2^ against ALL reflections.  The weighted R-factor wR and
 goodness of fit S are based on F^2^, conventional R-factors R are based
 on F, with F set to zero for negative F^2^. The threshold expression of
 F^2^ > 2sigma(F^2^) is used only for calculating R-factors(gt) etc. and is
 not relevant to the choice of reflections for refinement.  R-factors based
 on F^2^ are statistically about twice as large as those based on F, and R-
 factors based on ALL data will be even larger.
;
_reflns_number_total     5478
_reflns_number_gt     3614
_reflns_threshold_expression     I>2sigma(I)
_refine_ls_structure_factor_coef     Fsqd
_refine_ls_matrix_type     full
_refine_ls_R_factor_all     0.0817
_refine_ls_R_factor_gt     0.0503
_refine_ls_wR_factor_gt     0.1324
_refine_ls_wR_factor_ref     0.1588
_refine_ls_goodness_of_fit_ref     0.958
_refine_ls_restrained_S_all     0.958
_refine_ls_number_reflns     5478
_refine_ls_number_parameters     280
_refine_ls_number_restraints     0
_refine_ls_hydrogen_treatment     constr
_refine_ls_weighting_scheme     calc
_refine_ls_weighting_details
         'calc w=1/[\s^2^(Fo^2^)+(0.0739P)^2^+0.7112P] where P=(Fo^2^+2Fc^2^)/3'
_atom_sites_solution_hydrogens     geom
_atom_sites_solution_primary     direct
_atom_sites_solution_secondary     difmap
_refine_ls_shift/su_max     0.031
_refine_ls_shift/su_mean     0.004
_refine_diff_density_max     0.236
_refine_diff_density_min     -0.164
_refine_ls_extinction_method     none
_refine_ls_extinction_coef     ?
loop_
    _atom_type_symbol
    _atom_type_description
    _atom_type_scat_dispersion_real
    _atom_type_scat_dispersion_imag
    _atom_type_scat_source
    'C' 'C' 0.0033 0.0016
                         'International Tables Vol C Tables 4.2.6.8 and 6.1.1.4'
    'H' 'H' 0.0000 0.0000
                         'International Tables Vol C Tables 4.2.6.8 and 6.1.1.4'
    'N' 'N' 0.0061 0.0033
                         'International Tables Vol C Tables 4.2.6.8 and 6.1.1.4'
    'O' 'O' 0.0106 0.0060
                         'International Tables Vol C Tables 4.2.6.8 and 6.1.1.4'
_computing_data_collection     'APEX2 (Bruker, 2008)'
_computing_cell_refinement     'SAINT (Bruker, 2008)'
_computing_data_reduction     'SAINT (Bruker, 2008)'
_computing_structure_solution     'SHELXS97 (Sheldrick, 2008)'
_computing_structure_refinement     'SHELXL97 (Sheldrick, 2008)'
_computing_molecular_graphics
                              'ORTEP-3 (Farrugia, 1997) and PLATON (Spek, 2009)'
_computing_publication_material
;
SHELXL97 (Sheldrick, 2008), PLATON (Spek, 2009) and publCIF
(Westrip, 2010)
;
loop_
    _atom_site_type_symbol
    _atom_site_label
    _atom_site_fract_x
    _atom_site_fract_y
    _atom_site_fract_z
    _atom_site_U_iso_or_equiv
    _atom_site_adp_type
    _atom_site_calc_flag
    _atom_site_refinement_flags
    _atom_site_occupancy
    _atom_site_symmetry_multiplicity
    _atom_site_disorder_assembly
    _atom_site_disorder_group
    O O2 0.70764(6) 0.09270(7) 0.44631(14) 0.0483(3) Uani d . 1 1 . .
    O O3 0.86302(8) -0.14409(10) 0.4169(2) 0.0700(4) Uani d . 1 1 . .
    O O1 0.73699(8) -0.14734(9) 0.68811(17) 0.0632(4) Uani d . 1 1 . .
    O O4 0.79918(8) -0.10360(10) 0.18406(17) 0.0667(4) Uani d . 1 1 . .
    N N1 0.65661(8) 0.03750(9) 0.35751(17) 0.0434(3) Uani d . 1 1 . .
    O O5 0.91863(8) 0.05907(11) 0.3191(2) 0.0835(5) Uani d . 1 1 . .
    C C8 0.76235(9) -0.04489(11) 0.4528(2) 0.0456(4) Uani d . 1 1 . .
    C C20 0.64690(9) 0.06345(11) 0.1815(2) 0.0439(4) Uani d . 1 1 . .
    C C7 0.68195(9) -0.05364(10) 0.3918(2) 0.0426(4) Uani d . 1 1 . .
    H H7 0.6806 -0.0866 0.2829 0.051 Uiso calc R 1 1 . .
    C C25 0.66789(12) 0.14637(12) 0.1260(2) 0.0574(5) Uani d . 1 1 . .
    H H25 0.6940 0.1831 0.1998 0.069 Uiso calc R 1 1 . .
    C C6 0.63369(10) -0.09929(10) 0.5208(2) 0.0456(4) Uani d . 1 1 . .
    C C12 0.77738(9) 0.05377(11) 0.4147(2) 0.0463(4) Uani d . 1 1 . .
    H H12 0.7899 0.0610 0.2924 0.056 Uiso calc R 1 1 . .
    C C5 0.55870(10) -0.09931(11) 0.4991(2) 0.0512(4) Uani d . 1 1 . .
    H H5 0.5380 -0.0670 0.4092 0.061 Uiso calc R 1 1 . .
    C C1 0.66301(11) -0.14728(11) 0.6568(2) 0.0532(4) Uani d . 1 1 . .
    C C13 0.83338(11) 0.09872(11) 0.5257(2) 0.0549(4) Uani d . 1 1 . .
    C C10 0.81416(10) -0.10354(11) 0.3522(2) 0.0503(4) Uani d . 1 1 . .
    C C9 0.76871(11) -0.06416(13) 0.6460(2) 0.0565(5) Uani d . 1 1 . .
    H H9A 0.8196 -0.0642 0.6801 0.068 Uiso calc R 1 1 . .
    H H9B 0.7444 -0.0183 0.7104 0.068 Uiso calc R 1 1 . .
    C C14 0.90540(11) 0.10027(12) 0.4729(3) 0.0640(5) Uani d . 1 1 . .
    C C21 0.60827(10) 0.00969(12) 0.0687(2) 0.0529(4) Uani d . 1 1 . .
    H H21 0.5934 -0.0457 0.1044 0.064 Uiso calc R 1 1 . .
    C C4 0.51420(12) -0.14634(13) 0.6085(3) 0.0635(5) Uani d . 1 1 . .
    H H4 0.4640 -0.1452 0.5929 0.076 Uiso calc R 1 1 . .
    C C24 0.64973(14) 0.17402(15) -0.0393(3) 0.0731(6) Uani d . 1 1 . .
    H H24 0.6633 0.2299 -0.0749 0.088 Uiso calc R 1 1 . .
    C C22 0.59180(12) 0.03867(15) -0.0977(2) 0.0650(5) Uani d . 1 1 . .
    H H22 0.5666 0.0020 -0.1735 0.078 Uiso calc R 1 1 . .
    C C18 0.81593(14) 0.13951(14) 0.6799(3) 0.0714(6) Uani d . 1 1 . .
    H H18 0.7678 0.1398 0.7162 0.086 Uiso calc R 1 1 . .
    C C23 0.61227(14) 0.12089(16) -0.1515(3) 0.0734(6) Uani d . 1 1 . .
    H H23 0.6008 0.1401 -0.2627 0.088 Uiso calc R 1 1 . .
    C C2 0.61876(13) -0.19588(13) 0.7667(3) 0.0679(6) Uani d . 1 1 . .
    H H2 0.6391 -0.2285 0.8565 0.082 Uiso calc R 1 1 . .
    C C3 0.54475(14) -0.19499(15) 0.7408(3) 0.0732(6) Uani d . 1 1 . .
    H H3 0.5149 -0.2275 0.8133 0.088 Uiso calc R 1 1 . .
    C C15 0.95828(13) 0.14082(15) 0.5751(4) 0.0845(8) Uani d . 1 1 . .
    H H15 1.0066 0.1413 0.5400 0.101 Uiso calc R 1 1 . .
    C C17 0.86869(17) 0.17994(18) 0.7813(4) 0.0917(8) Uani d . 1 1 . .
    H H17 0.8562 0.2067 0.8851 0.110 Uiso calc R 1 1 . .
    C C11 0.84555(15) -0.15710(19) 0.0768(3) 0.0894(8) Uani d . 1 1 . .
    H H11A 0.8301 -0.1523 -0.0419 0.134 Uiso calc R 1 1 . .
    H H11B 0.8423 -0.2172 0.1131 0.134 Uiso calc R 1 1 . .
    H H11C 0.8950 -0.1374 0.0881 0.134 Uiso calc R 1 1 . .
    C C16 0.93901(18) 0.18001(17) 0.7273(4) 0.0971(9) Uani d . 1 1 . .
    H H16 0.9745 0.2071 0.7951 0.116 Uiso calc R 1 1 . .
    C C19 0.98762(16) 0.0700(2) 0.2409(5) 0.1113(11) Uani d . 1 1 . .
    H H19A 0.9888 0.0379 0.1340 0.167 Uiso calc R 1 1 . .
    H H19B 1.0249 0.0483 0.3175 0.167 Uiso calc R 1 1 . .
    H H19C 0.9958 0.1311 0.2183 0.167 Uiso calc R 1 1 . .
loop_
    _atom_site_aniso_label
    _atom_site_aniso_U_11
    _atom_site_aniso_U_22
    _atom_site_aniso_U_33
    _atom_site_aniso_U_12
    _atom_site_aniso_U_13
    _atom_site_aniso_U_23
    O2 0.0549(7) 0.0414(6) 0.0488(6) 0.0020(5) -0.0010(5) -0.0077(5)
    O3 0.0567(8) 0.0680(9) 0.0852(10) 0.0145(7) -0.0006(7) 0.0109(7)
    O1 0.0704(9) 0.0569(8) 0.0621(8) 0.0013(6) -0.0071(6) 0.0185(6)
    O4 0.0702(9) 0.0720(9) 0.0579(8) 0.0221(7) 0.0024(6) -0.0124(6)
    N1 0.0489(8) 0.0390(7) 0.0423(7) 0.0010(6) -0.0015(6) 0.0005(5)
    O5 0.0618(10) 0.0805(11) 0.1085(13) -0.0042(8) 0.0218(9) -0.0086(9)
    C8 0.0499(9) 0.0412(8) 0.0457(8) 0.0014(7) -0.0021(7) 0.0010(7)
    C20 0.0470(9) 0.0433(8) 0.0416(8) 0.0052(7) 0.0068(7) 0.0026(6)
    C7 0.0498(9) 0.0373(8) 0.0406(7) 0.0020(6) 0.0002(6) -0.0001(6)
    C25 0.0795(13) 0.0439(9) 0.0490(9) 0.0004(9) 0.0094(9) 0.0005(7)
    C6 0.0564(10) 0.0357(8) 0.0448(8) -0.0012(7) 0.0018(7) -0.0013(6)
    C12 0.0505(10) 0.0412(8) 0.0472(8) -0.0001(7) 0.0017(7) -0.0032(7)
    C5 0.0580(11) 0.0434(9) 0.0522(9) -0.0029(8) 0.0040(8) -0.0024(7)
    C1 0.0644(12) 0.0420(9) 0.0532(9) -0.0008(8) 0.0001(8) 0.0041(7)
    C13 0.0583(11) 0.0423(9) 0.0641(11) -0.0051(8) -0.0055(9) -0.0011(8)
    C10 0.0480(10) 0.0397(8) 0.0634(10) 0.0003(7) 0.0004(8) 0.0033(7)
    C9 0.0599(11) 0.0585(11) 0.0510(9) -0.0046(9) -0.0081(8) 0.0068(8)
    C14 0.0602(12) 0.0460(10) 0.0859(14) -0.0023(9) -0.0037(10) 0.0049(10)
    C21 0.0557(11) 0.0529(10) 0.0502(9) -0.0014(8) -0.0035(8) 0.0028(8)
    C4 0.0636(12) 0.0572(11) 0.0698(12) -0.0112(9) 0.0121(10) -0.0003(9)
    C24 0.1051(18) 0.0593(12) 0.0550(11) 0.0036(12) 0.0132(11) 0.0155(9)
    C22 0.0696(13) 0.0760(13) 0.0493(10) 0.0074(11) -0.0063(9) -0.0037(9)
    C18 0.0812(15) 0.0627(12) 0.0703(13) -0.0092(11) -0.0067(11) -0.0155(10)
    C23 0.0920(16) 0.0829(15) 0.0454(10) 0.0132(13) 0.0023(10) 0.0154(10)
    C2 0.0915(16) 0.0515(11) 0.0610(11) -0.0048(10) 0.0037(11) 0.0170(9)
    C3 0.0824(16) 0.0615(12) 0.0761(14) -0.0158(11) 0.0176(12) 0.0134(11)
    C15 0.0590(13) 0.0600(13) 0.134(2) -0.0097(10) -0.0191(14) 0.0133(14)
    C17 0.106(2) 0.0773(16) 0.0917(17) -0.0128(15) -0.0253(15) -0.0245(13)
    C11 0.0917(18) 0.0971(18) 0.0797(15) 0.0306(15) 0.0149(13) -0.0223(14)
    C16 0.098(2) 0.0653(15) 0.127(2) -0.0177(14) -0.0437(18) -0.0097(16)
    C19 0.0838(19) 0.0871(19) 0.164(3) -0.0004(15) 0.0523(19) 0.0032(19)
_geom_special_details
;
All esds (except the esd in the dihedral angle between two l.s. planes) are
estimated using the full covariance matrix. The cell esds are taken into
account individually in the estimation of esds in distances, angles and
torsion angles; correlations between esds in cell parameters are only used
when they are defined by crystal symmetry. An approximate (isotropic)
treatment of cell esds is used for estimating esds involving l.s. planes.
;
loop_
    _geom_bond_atom_site_label_1
    _geom_bond_atom_site_label_2
    _geom_bond_site_symmetry_2
    _geom_bond_distance
    _geom_bond_publ_flag
    O2 N1 . 1.4306(17) ?
    O2 C12 . 1.436(2) ?
    O3 C10 . 1.196(2) ?
    O1 C1 . 1.379(2) ?
    O1 C9 . 1.435(2) ?
    O4 C10 . 1.325(2) ?
    O4 C11 . 1.446(3) ?
    N1 C20 . 1.426(2) ?
    N1 C7 . 1.489(2) ?
    O5 C14 . 1.368(3) ?
    O5 C19 . 1.419(3) ?
    C8 C10 . 1.524(2) ?
    C8 C9 . 1.524(2) ?
    C8 C7 . 1.553(2) ?
    C8 C12 . 1.558(2) ?
    C20 C21 . 1.387(2) ?
    C20 C25 . 1.391(2) ?
    C7 C6 . 1.510(2) ?
    C7 H7 . 0.9800 ?
    C25 C24 . 1.382(3) ?
    C25 H25 . 0.9300 ?
    C6 C1 . 1.385(2) ?
    C6 C5 . 1.387(3) ?
    C12 C13 . 1.500(2) ?
    C12 H12 . 0.9800 ?
    C5 C4 . 1.382(3) ?
    C5 H5 . 0.9300 ?
    C1 C2 . 1.394(3) ?
    C13 C18 . 1.384(3) ?
    C13 C14 . 1.389(3) ?
    C9 H9A . 0.9700 ?
    C9 H9B . 0.9700 ?
    C14 C15 . 1.391(3) ?
    C21 C22 . 1.390(2) ?
    C21 H21 . 0.9300 ?
    C4 C3 . 1.378(3) ?
    C4 H4 . 0.9300 ?
    C24 C23 . 1.368(3) ?
    C24 H24 . 0.9300 ?
    C22 C23 . 1.374(3) ?
    C22 H22 . 0.9300 ?
    C18 C17 . 1.386(3) ?
    C18 H18 . 0.9300 ?
    C23 H23 . 0.9300 ?
    C2 C3 . 1.373(3) ?
    C2 H2 . 0.9300 ?
    C3 H3 . 0.9300 ?
    C15 C16 . 1.369(4) ?
    C15 H15 . 0.9300 ?
    C17 C16 . 1.361(4) ?
    C17 H17 . 0.9300 ?
    C11 H11A . 0.9600 ?
    C11 H11B . 0.9600 ?
    C11 H11C . 0.9600 ?
    C16 H16 . 0.9300 ?
    C19 H19A . 0.9600 ?
    C19 H19B . 0.9600 ?
    C19 H19C . 0.9600 ?
loop_
    _geom_angle_atom_site_label_1
    _geom_angle_atom_site_label_2
    _geom_angle_atom_site_label_3
    _geom_angle_site_symmetry_1
    _geom_angle_site_symmetry_3
    _geom_angle
    _geom_angle_publ_flag
    N1 O2 C12 . . 104.93(11) ?
    C1 O1 C9 . . 111.21(13) ?
    C10 O4 C11 . . 116.32(16) ?
    C20 N1 O2 . . 111.71(12) ?
    C20 N1 C7 . . 117.71(12) ?
    O2 N1 C7 . . 105.14(11) ?
    C14 O5 C19 . . 118.8(2) ?
    C10 C8 C9 . . 110.07(14) ?
    C10 C8 C7 . . 113.09(13) ?
    C9 C8 C7 . . 110.18(14) ?
    C10 C8 C12 . . 110.94(14) ?
    C9 C8 C12 . . 111.05(14) ?
    C7 C8 C12 . . 101.27(12) ?
    C21 C20 C25 . . 119.05(15) ?
    C21 C20 N1 . . 119.60(15) ?
    C25 C20 N1 . . 120.90(15) ?
    N1 C7 C6 . . 111.29(13) ?
    N1 C7 C8 . . 105.62(12) ?
    C6 C7 C8 . . 113.73(13) ?
    N1 C7 H7 . . 108.7 ?
    C6 C7 H7 . . 108.7 ?
    C8 C7 H7 . . 108.7 ?
    C24 C25 C20 . . 119.77(18) ?
    C24 C25 H25 . . 120.1 ?
    C20 C25 H25 . . 120.1 ?
    C1 C6 C5 . . 118.08(16) ?
    C1 C6 C7 . . 121.14(16) ?
    C5 C6 C7 . . 120.63(15) ?
    O2 C12 C13 . . 108.84(14) ?
    O2 C12 C8 . . 101.94(13) ?
    C13 C12 C8 . . 117.07(14) ?
    O2 C12 H12 . . 109.5 ?
    C13 C12 H12 . . 109.5 ?
    C8 C12 H12 . . 109.5 ?
    C4 C5 C6 . . 121.29(18) ?
    C4 C5 H5 . . 119.4 ?
    C6 C5 H5 . . 119.4 ?
    O1 C1 C6 . . 120.62(16) ?
    O1 C1 C2 . . 118.22(16) ?
    C6 C1 C2 . . 121.16(18) ?
    C18 C13 C14 . . 118.28(19) ?
    C18 C13 C12 . . 122.30(19) ?
    C14 C13 C12 . . 119.42(18) ?
    O3 C10 O4 . . 123.87(18) ?
    O3 C10 C8 . . 124.12(17) ?
    O4 C10 C8 . . 112.00(14) ?
    O1 C9 C8 . . 111.39(14) ?
    O1 C9 H9A . . 109.3 ?
    C8 C9 H9A . . 109.3 ?
    O1 C9 H9B . . 109.3 ?
    C8 C9 H9B . . 109.3 ?
    H9A C9 H9B . . 108.0 ?
    O5 C14 C15 . . 124.6(2) ?
    O5 C14 C13 . . 115.12(18) ?
    C15 C14 C13 . . 120.3(2) ?
    C20 C21 C22 . . 119.92(18) ?
    C20 C21 H21 . . 120.0 ?
    C22 C21 H21 . . 120.0 ?
    C3 C4 C5 . . 119.5(2) ?
    C3 C4 H4 . . 120.2 ?
    C5 C4 H4 . . 120.2 ?
    C23 C24 C25 . . 121.4(2) ?
    C23 C24 H24 . . 119.3 ?
    C25 C24 H24 . . 119.3 ?
    C23 C22 C21 . . 120.78(19) ?
    C23 C22 H22 . . 119.6 ?
    C21 C22 H22 . . 119.6 ?
    C13 C18 C17 . . 121.3(2) ?
    C13 C18 H18 . . 119.3 ?
    C17 C18 H18 . . 119.3 ?
    C24 C23 C22 . . 119.11(18) ?
    C24 C23 H23 . . 120.4 ?
    C22 C23 H23 . . 120.4 ?
    C3 C2 C1 . . 119.25(19) ?
    C3 C2 H2 . . 120.4 ?
    C1 C2 H2 . . 120.4 ?
    C2 C3 C4 . . 120.65(19) ?
    C2 C3 H3 . . 119.7 ?
    C4 C3 H3 . . 119.7 ?
    C16 C15 C14 . . 119.8(3) ?
    C16 C15 H15 . . 120.1 ?
    C14 C15 H15 . . 120.1 ?
    C16 C17 C18 . . 119.3(3) ?
    C16 C17 H17 . . 120.4 ?
    C18 C17 H17 . . 120.4 ?
    O4 C11 H11A . . 109.5 ?
    O4 C11 H11B . . 109.5 ?
    H11A C11 H11B . . 109.5 ?
    O4 C11 H11C . . 109.5 ?
    H11A C11 H11C . . 109.5 ?
    H11B C11 H11C . . 109.5 ?
    C17 C16 C15 . . 121.1(2) ?
    C17 C16 H16 . . 119.5 ?
    C15 C16 H16 . . 119.5 ?
    O5 C19 H19A . . 109.5 ?
    O5 C19 H19B . . 109.5 ?
    H19A C19 H19B . . 109.5 ?
    O5 C19 H19C . . 109.5 ?
    H19A C19 H19C . . 109.5 ?
    H19B C19 H19C . . 109.5 ?
loop_
    _geom_torsion_atom_site_label_1
    _geom_torsion_atom_site_label_2
    _geom_torsion_atom_site_label_3
    _geom_torsion_atom_site_label_4
    _geom_torsion_site_symmetry_1
    _geom_torsion_site_symmetry_2
    _geom_torsion_site_symmetry_3
    _geom_torsion_site_symmetry_4
    _geom_torsion
    _geom_torsion_publ_flag
    C12 O2 N1 C20 . . . . -87.53(14) ?
    C12 O2 N1 C7 . . . . 41.24(15) ?
    O2 N1 C20 C21 . . . . 170.08(14) ?
    C7 N1 C20 C21 . . . . 48.3(2) ?
    O2 N1 C20 C25 . . . . -17.7(2) ?
    C7 N1 C20 C25 . . . . -139.49(17) ?
    C20 N1 C7 C6 . . . . -129.01(15) ?
    O2 N1 C7 C6 . . . . 105.90(14) ?
    C20 N1 C7 C8 . . . . 107.13(15) ?
    O2 N1 C7 C8 . . . . -17.97(15) ?
    C10 C8 C7 N1 . . . . -128.15(14) ?
    C9 C8 C7 N1 . . . . 108.20(15) ?
    C12 C8 C7 N1 . . . . -9.40(15) ?
    C10 C8 C7 C6 . . . . 109.53(16) ?
    C9 C8 C7 C6 . . . . -14.11(19) ?
    C12 C8 C7 C6 . . . . -131.72(14) ?
    C21 C20 C25 C24 . . . . 0.3(3) ?
    N1 C20 C25 C24 . . . . -171.90(18) ?
    N1 C7 C6 C1 . . . . -134.52(15) ?
    C8 C7 C6 C1 . . . . -15.4(2) ?
    N1 C7 C6 C5 . . . . 50.02(19) ?
    C8 C7 C6 C5 . . . . 169.15(14) ?
    N1 O2 C12 C13 . . . . -171.11(12) ?
    N1 O2 C12 C8 . . . . -46.80(14) ?
    C10 C8 C12 O2 . . . . 153.58(13) ?
    C9 C8 C12 O2 . . . . -83.68(16) ?
    C7 C8 C12 O2 . . . . 33.30(14) ?
    C10 C8 C12 C13 . . . . -87.82(18) ?
    C9 C8 C12 C13 . . . . 34.9(2) ?
    C7 C8 C12 C13 . . . . 151.90(15) ?
    C1 C6 C5 C4 . . . . -0.6(3) ?
    C7 C6 C5 C4 . . . . 174.99(16) ?
    C9 O1 C1 C6 . . . . 33.7(2) ?
    C9 O1 C1 C2 . . . . -145.58(18) ?
    C5 C6 C1 O1 . . . . -177.86(15) ?
    C7 C6 C1 O1 . . . . 6.6(2) ?
    C5 C6 C1 C2 . . . . 1.4(3) ?
    C7 C6 C1 C2 . . . . -174.15(16) ?
    O2 C12 C13 C18 . . . . 26.0(2) ?
    C8 C12 C13 C18 . . . . -88.9(2) ?
    O2 C12 C13 C14 . . . . -153.74(16) ?
    C8 C12 C13 C14 . . . . 91.4(2) ?
    C11 O4 C10 O3 . . . . 0.4(3) ?
    C11 O4 C10 C8 . . . . 179.75(18) ?
    C9 C8 C10 O3 . . . . -14.9(2) ?
    C7 C8 C10 O3 . . . . -138.62(17) ?
    C12 C8 C10 O3 . . . . 108.40(19) ?
    C9 C8 C10 O4 . . . . 165.77(15) ?
    C7 C8 C10 O4 . . . . 42.1(2) ?
    C12 C8 C10 O4 . . . . -70.92(18) ?
    C1 O1 C9 C8 . . . . -64.7(2) ?
    C10 C8 C9 O1 . . . . -71.94(19) ?
    C7 C8 C9 O1 . . . . 53.44(19) ?
    C12 C8 C9 O1 . . . . 164.82(15) ?
    C19 O5 C14 C15 . . . . -11.3(3) ?
    C19 O5 C14 C13 . . . . 169.5(2) ?
    C18 C13 C14 O5 . . . . -179.71(18) ?
    C12 C13 C14 O5 . . . . 0.0(3) ?
    C18 C13 C14 C15 . . . . 1.0(3) ?
    C12 C13 C14 C15 . . . . -179.30(18) ?
    C25 C20 C21 C22 . . . . 0.7(3) ?
    N1 C20 C21 C22 . . . . 173.05(17) ?
    C6 C5 C4 C3 . . . . -0.7(3) ?
    C20 C25 C24 C23 . . . . -1.0(3) ?
    C20 C21 C22 C23 . . . . -1.1(3) ?
    C14 C13 C18 C17 . . . . -0.9(3) ?
    C12 C13 C18 C17 . . . . 179.4(2) ?
    C25 C24 C23 C22 . . . . 0.6(4) ?
    C21 C22 C23 C24 . . . . 0.5(3) ?
    O1 C1 C2 C3 . . . . 178.34(19) ?
    C6 C1 C2 C3 . . . . -1.0(3) ?
    C1 C2 C3 C4 . . . . -0.4(3) ?
    C5 C4 C3 C2 . . . . 1.2(3) ?
    O5 C14 C15 C16 . . . . -179.8(2) ?
    C13 C14 C15 C16 . . . . -0.6(3) ?
    C13 C18 C17 C16 . . . . 0.5(4) ?
    C18 C17 C16 C15 . . . . -0.1(4) ?
    C14 C15 C16 C17 . . . . 0.1(4) ?
loop_
    _geom_hbond_atom_site_label_D
    _geom_hbond_atom_site_label_H
    _geom_hbond_atom_site_label_A
    _geom_hbond_site_symmetry_A
    _geom_hbond_distance_DH
    _geom_hbond_distance_HA
    _geom_hbond_distance_DA
    _geom_hbond_angle_DHA
    C7 H7 O4 . 0.98 2.33 2.803(2) 108.8
    C15 H15 O3 3_756 0.93 2.42 3.285(3) 155.1
_iucr_refine_instructions_details
;
TITL I in P2(1)/c
CELL  0.71073  18.3791  15.2466   7.7235   90.000   90.514   90.000
ZERR     4.00   0.0007   0.0006   0.0003    0.000    0.002    0.000
LATT   1
SYMM  - X, 1/2 + Y, 1/2 - Z
SFAC  C    H    N    O
UNIT  100  92   4    20
MERG   2
EQIV $1 -X+2, -Y, -Z+1
HTAB C7 O4
HTAB C15 O3_$1
FMAP   2
PLAN   25
ACTA
HTAB    2.00000
BOND   $H
CONF
L.S.   4
TEMP    25.00
WGHT    0.073900    0.711200
FVAR       0.14241
O2    4    0.707635    0.092698    0.446307    11.00000    0.05485    0.04141 =
         0.04876   -0.00769   -0.00105    0.00203
O3    4    0.863021   -0.144093    0.416855    11.00000    0.05666    0.06803 =
         0.08525    0.01088   -0.00057    0.01451
O1    4    0.736985   -0.147341    0.688114    11.00000    0.07043    0.05694 =
         0.06212    0.01855   -0.00712    0.00133
O4    4    0.799175   -0.103595    0.184063    11.00000    0.07017    0.07204 =
         0.05786   -0.01238    0.00243    0.02208
N1    3    0.656609    0.037505    0.357507    11.00000    0.04893    0.03902 =
         0.04233    0.00053   -0.00151    0.00100
O5    4    0.918632    0.059068    0.319079    11.00000    0.06180    0.08054 =
         0.10852   -0.00859    0.02181   -0.00420
C8    1    0.762352   -0.044889    0.452820    11.00000    0.04987    0.04121 =
         0.04574    0.00105   -0.00208    0.00137
C20   1    0.646901    0.063446    0.181467    11.00000    0.04700    0.04331 =
         0.04158    0.00255    0.00683    0.00519
C7    1    0.681949   -0.053638    0.391800    11.00000    0.04979    0.03733 =
         0.04059   -0.00014    0.00019    0.00199
AFIX  13
H7    2    0.680648   -0.086577    0.282858    11.00000   -1.20000
AFIX   0
C25   1    0.667889    0.146373    0.125970    11.00000    0.07947    0.04388 =
         0.04900    0.00046    0.00939    0.00036
AFIX  43
H25   2    0.694049    0.183099    0.199794    11.00000   -1.20000
AFIX   0
C6    1    0.633689   -0.099287    0.520817    11.00000    0.05641    0.03575 =
         0.04480   -0.00127    0.00181   -0.00123
C12   1    0.777383    0.053769    0.414654    11.00000    0.05047    0.04118 =
         0.04720   -0.00320    0.00170   -0.00013
AFIX  13
H12   2    0.789851    0.061005    0.292382    11.00000   -1.20000
AFIX   0
C5    1    0.558704   -0.099308    0.499139    11.00000    0.05801    0.04342 =
         0.05222   -0.00236    0.00400   -0.00291
AFIX  43
H5    2    0.537966   -0.067032    0.409229    11.00000   -1.20000
AFIX   0
C1    1    0.663008   -0.147276    0.656850    11.00000    0.06442    0.04200 =
         0.05324    0.00413    0.00009   -0.00081
C13   1    0.833382    0.098723    0.525686    11.00000    0.05827    0.04234 =
         0.06410   -0.00110   -0.00555   -0.00507
C10   1    0.814159   -0.103535    0.352237    11.00000    0.04798    0.03966 =
         0.06336    0.00327    0.00043    0.00027
C9    1    0.768712   -0.064155    0.645979    11.00000    0.05992    0.05851 =
         0.05104    0.00679   -0.00808   -0.00458
AFIX  23
H9A   2    0.819633   -0.064169    0.680099    11.00000   -1.20000
H9B   2    0.744391   -0.018260    0.710387    11.00000   -1.20000
AFIX   0
C14   1    0.905399    0.100267    0.472946    11.00000    0.06021    0.04595 =
         0.08585    0.00488   -0.00368   -0.00233
C21   1    0.608266    0.009687    0.068682    11.00000    0.05571    0.05290 =
         0.05016    0.00275   -0.00350   -0.00137
AFIX  43
H21   2    0.593394   -0.045691    0.104364    11.00000   -1.20000
AFIX   0
C4    1    0.514196   -0.146344    0.608509    11.00000    0.06360    0.05719 =
         0.06984   -0.00031    0.01212   -0.01116
AFIX  43
H4    2    0.463970   -0.145180    0.592947    11.00000   -1.20000
AFIX   0
C24   1    0.649734    0.174018   -0.039283    11.00000    0.10511    0.05930 =
         0.05500    0.01548    0.01322    0.00360
AFIX  43
H24   2    0.663274    0.229902   -0.074920    11.00000   -1.20000
AFIX   0
C22   1    0.591804    0.038667   -0.097698    11.00000    0.06961    0.07596 =
         0.04931   -0.00374   -0.00626    0.00740
AFIX  43
H22   2    0.566641    0.001986   -0.173538    11.00000   -1.20000
AFIX   0
C18   1    0.815929    0.139508    0.679872    11.00000    0.08119    0.06268 =
         0.07030   -0.01546   -0.00668   -0.00919
AFIX  43
H18   2    0.767820    0.139793    0.716171    11.00000   -1.20000
AFIX   0
C23   1    0.612269    0.120885   -0.151477    11.00000    0.09203    0.08289 =
         0.04537    0.01538    0.00233    0.01321
AFIX  43
H23   2    0.600799    0.140142   -0.262668    11.00000   -1.20000
AFIX   0
C2    1    0.618763   -0.195876    0.766711    11.00000    0.09145    0.05148 =
         0.06097    0.01700    0.00371   -0.00479
AFIX  43
H2    2    0.639136   -0.228534    0.856547    11.00000   -1.20000
AFIX   0
C3    1    0.544746   -0.194990    0.740803    11.00000    0.08243    0.06147 =
         0.07613    0.01338    0.01755   -0.01576
AFIX  43
H3    2    0.514944   -0.227541    0.813252    11.00000   -1.20000
AFIX   0
C15   1    0.958284    0.140816    0.575083    11.00000    0.05902    0.05997 =
         0.13423    0.01326   -0.01910   -0.00965
AFIX  43
H15   2    1.006558    0.141287    0.540021    11.00000   -1.20000
AFIX   0
C17   1    0.868693    0.179941    0.781296    11.00000    0.10552    0.07735 =
         0.09166   -0.02452   -0.02527   -0.01278
AFIX  43
H17   2    0.856210    0.206728    0.885052    11.00000   -1.20000
AFIX   0
C11   1    0.845553   -0.157104    0.076827    11.00000    0.09169    0.09708 =
         0.07973   -0.02227    0.01491    0.03057
AFIX  33
H11A  2    0.830139   -0.152272   -0.041880    11.00000   -1.50000
H11B  2    0.842340   -0.217197    0.113072    11.00000   -1.50000
H11C  2    0.894970   -0.137368    0.088091    11.00000   -1.50000
AFIX   0
C16   1    0.939009    0.180007    0.727337    11.00000    0.09776    0.06532 =
         0.12732   -0.00970   -0.04369   -0.01766
AFIX  43
H16   2    0.974533    0.207136    0.795069    11.00000   -1.20000
AFIX   0
C19   1    0.987619    0.069985    0.240896    11.00000    0.08384    0.08706 =
         0.16404    0.00318    0.05229   -0.00043
AFIX  33
H19A  2    0.988791    0.037923    0.133983    11.00000   -1.50000
H19B  2    1.024919    0.048324    0.317475    11.00000   -1.50000
H19C  2    0.995815    0.131094    0.218339    11.00000   -1.50000
HKLF    4
REM  PRAMA2 in P2(1)/c
REM R1 =  0.0503 for   3614 Fo > 4sig(Fo)  and  0.0817 for all   5478 data
REM    280 parameters refined using      0 restraints
END
WGHT      0.0526      0.5986
REM Highest difference peak  0.236,  deepest hole -0.164,  1-sigma level  0.036
Q1    1   0.7638 -0.0545  0.5412  11.00000  0.05    0.24
Q2    1   0.7215 -0.0518  0.4382  11.00000  0.05    0.22
Q3    1   0.8025  0.0792  0.4893  11.00000  0.05    0.21
Q4    1   0.6625  0.0418  0.2575  11.00000  0.05    0.21
Q5    1   0.8729 -0.1401  0.5297  11.00000  0.05    0.21
Q6    1   0.5835  0.0410  0.0020  11.00000  0.05    0.18
Q7    1   0.6497 -0.1018  0.6132  11.00000  0.05    0.18
Q8    1   0.5398 -0.1575  0.6874  11.00000  0.05    0.17
Q9    1   0.6538 -0.1380  0.5525  11.00000  0.05    0.16
Q10   1   0.6238  0.0168 -0.0230  11.00000  0.05    0.16
Q11   1   0.7398 -0.1557  0.8221  11.00000  0.05    0.16
Q12   1   0.6603 -0.2161  0.8592  11.00000  0.05    0.16
Q13   1   0.6447  0.0299  0.1162  11.00000  0.05    0.16
Q14   1   0.8772  0.0725  0.2708  11.00000  0.05    0.15
Q15   1   0.8074 -0.1786 -0.0228  11.00000  0.05    0.14
Q16   1   0.8886 -0.1798  0.1560  11.00000  0.05    0.14
Q17   1   0.6780 -0.0657  0.2838  11.00000  0.05    0.14
Q18   1   0.6061  0.0545  0.1392  11.00000  0.05    0.14
Q19   1   0.8636 -0.1000  0.3801  11.00000  0.05    0.13
Q20   1   0.8612 -0.0982  0.0025  11.00000  0.05    0.13
Q21   1   0.7929 -0.1269  0.2662  11.00000  0.05    0.13
Q22   1   0.6593  0.1309 -0.1218  11.00000  0.05    0.13
Q23   1   0.6690  0.1561  0.0361  11.00000  0.05    0.13
Q24   1   0.8620  0.1012  0.4919  11.00000  0.05    0.12
Q25   1   0.7238 -0.1421  0.5682  11.00000  0.05    0.12
;
data_global
_journal_date_recd_electronic     2012-04-27
_journal_date_accepted     2012-05-10
_journal_name_full     'Acta Crystallographica, Section E'
_journal_year     2012
_journal_volume     68
_journal_issue      7
_journal_page_first     o1987
_journal_page_last     o1987
_journal_paper_category     QO
_journal_paper_doi     10.1107/S1600536812021356
_journal_coeditor_code     KP2411
_publ_contact_author_name     'Seshadri, P.R.'
_publ_contact_author_address
;
Post Graduate and Research Department of Physics,
Agurchand Manmull Jain College,
Chennai 600 114, India
;
_publ_contact_author_email     'seshadri_pr@yahoo.com'
_publ_contact_author_fax     ?
_publ_contact_author_phone     '+919444225095'
_publ_section_title
;\
<i>rac-</i>Methyl
3-(2-methoxyphenyl)-1-phenyl-3,3a,4,9b-tetrahydro-1<i>H</i>-chromeno[4,3-\
<i>c</i>]isoxazole-3a-carboxylate
;
loop_
    _publ_author_name
    _publ_author_footnote
    _publ_author_address
    'Paramasivam, S.' .
;
Post Graduate and Research Department of Physics,
Agurchand Manmull Jain College,
Chennai 600 114, India
;
    'Srinivasan, J.' .
;
Department of Organic Chemistry, University of
Madras, Guindy Campus,
Chennai 600 025,
India.
;
    'Seshadri, P. R.' .
;
Post Graduate and Research Department of Physics,
Agurchand Manmull Jain College,
Chennai 600 114, India
;
    'Bakthadoss, M.' .
;
Department of Organic Chemistry, University of
Madras, Guindy Campus,
Chennai 600 025,
India.
;
