# Supplementary material for: rac-Methyl 3-(2-meth­oxy­phen­yl)-1-phenyl-3,3a,4,9b-tetra­hydro-1H-chromeno[4,3-c]isoxazole-3a-carboxyl­ate
Source: Acta Crystallogr Sect E Struct Rep Online. 2012 Jun 2;68(Pt 7):o1987. doi: 10.1107/S1600536812021356 (PMC3393263; doi:10.1107/S1600536812021356)
Supplement: Supplementary file 2 [file e-68-o1987-Isup2.hkl]

#
# h,k,l, Fc-squared, Fo-squared, sigma(Fo-squared) and status flag
#
data_guru2
_shelx_title ' PRAMA2 in P2(1)/c'
_shelx_refln_list_code          4
_shelx_F_calc_maximum      208.91
_exptl_crystal_F_000       880.00
_reflns_d_resolution_high  0.7424
 
loop_
 _symmetry_equiv_pos_as_xyz
 'x, y, z'
 '-x, y+1/2, -z+1/2'
 '-x, -y, -z'
 'x, -y-1/2, z-1/2'
 
_cell_length_a    18.3791
_cell_length_b    15.2466
_cell_length_c     7.7235
_cell_angle_alpha  90.000
_cell_angle_beta   90.514
_cell_angle_gamma  90.000
 
_shelx_F_squared_multiplier     1.000
 
loop_
 _refln_index_h
 _refln_index_k
 _refln_index_l
 _refln_F_squared_calc
 _refln_F_squared_meas
 _refln_F_squared_sigma
 _refln_observed_status
   2   0   0     9525.34     8789.13    261.81 o
   3   0   0     1576.44     1551.98     37.10 o
   4   0   0     7649.92     7409.05    142.93 o
   5   0   0     2805.45     2589.50     43.31 o
   6   0   0     2865.50     2842.47     47.55 o
   7   0   0     2720.05     2629.90     44.16 o
   8   0   0       10.93       17.63      1.01 o
   9   0   0      113.96      148.15      3.22 o
  10   0   0      343.15      382.25      7.24 o
  11   0   0       35.09       56.06      2.52 o
  12   0   0       87.40       83.77      3.03 o
  13   0   0       38.75       36.94      2.30 o
  14   0   0       12.41       13.38      1.29 o
  15   0   0       30.70       37.19      2.10 o
  16   0   0       30.99       38.32      2.14 o
  17   0   0        0.05        0.49      3.94 o
  18   0   0        0.57        3.16      2.83 o
  19   0   0      201.08      195.25     12.82 o
  20   0   0        7.47       10.35      5.42 o
  21   0   0       20.87       11.34      5.92 o
  22   0   0       17.16       27.12      7.40 o
  23   0   0       16.47       19.72      7.40 o
  24   0   0        4.67       10.35      6.90 o
   1   1   0      136.91      142.61      3.77 o
   2   1   0      666.13      628.81      9.52 o
   3   1   0     2290.73     2122.83     29.04 o
   4   1   0    12244.99    11642.36    158.70 o
   5   1   0       81.27       78.31      1.47 o
   6   1   0     1588.04     1534.85     19.60 o
   7   1   0       51.32       70.18      1.44 o
   8   1   0       68.26      106.83      1.90 o
   9   1   0     1035.20     1087.91     14.22 o
  10   1   0       31.28       19.27      0.76 o
  11   1   0        0.11       -0.09      0.73 o
  12   1   0        3.16        3.12      0.64 o
  13   1   0       21.22       22.16      0.94 o
  14   1   0        5.98       10.90      0.88 o
  15   1   0       68.29       63.56      1.96 o
  16   1   0      122.70      117.42      3.32 o
  17   1   0      103.01       97.88      4.86 o
  18   1   0       64.81       69.26      4.25 o
  19   1   0        1.38       10.11      2.82 o
  20   1   0        0.15        0.99      3.49 o
  21   1   0        0.36        1.48      3.84 o
  22   1   0        3.20        8.38      4.18 o
  23   1   0        8.60       12.08      4.88 o
  24   1   0        5.55        9.37      6.90 o
   0   2   0    12632.66    13661.68    315.87 o
   1   2   0      174.84      180.40      2.91 o
   2   2   0     3145.41     3127.55     42.39 o
   3   2   0     2346.73     2210.41     27.99 o
   4   2   0      271.84      232.47      3.18 o
   5   2   0     2445.10     2314.92     27.39 o
   6   2   0     1456.62     1429.50     18.27 o
   7   2   0      907.26      913.08     11.89 o
   8   2   0       74.78       71.83      1.46 o
   9   2   0      694.76      708.49      9.48 o
  10   2   0      779.98      790.02     10.57 o
  11   2   0        8.08       17.25      0.90 o
  12   2   0      342.53      316.25      4.79 o
  13   2   0      112.44      116.78      2.35 o
  14   2   0        4.66        3.85      0.70 o
  15   2   0       69.47       66.58      4.12 o
  16   2   0       63.12       71.30      2.51 o
  17   2   0       52.06       59.08      3.17 o
  18   2   0        0.09        5.38      2.66 o
  19   2   0       53.36       65.56      4.28 o
  20   2   0        0.34        0.00      5.18 o
  21   2   0        0.64        8.43      3.79 o
  22   2   0        1.82       20.71      6.90 o
  23   2   0        1.81       14.30      7.89 o
  24   2   0        6.42       20.22      8.38 o
   1   3   0       29.03       43.02      1.57 o
   2   3   0      549.29      557.43      7.81 o
   3   3   0     6066.76     6246.73     90.87 o
   4   3   0     4176.89     4309.00     54.14 o
   5   3   0       54.30       53.52      1.12 o
   6   3   0       90.57      108.49      1.62 o
   7   3   0      149.66      128.37      1.97 o
   8   3   0      212.27      226.57      3.44 o
   9   3   0      289.55      326.88      5.12 o
  10   3   0      682.86      685.76      8.70 o
  11   3   0       47.00       45.71      1.29 o
  12   3   0       18.33       16.76      0.93 o
  13   3   0      105.19      105.23      2.28 o
  14   3   0      170.10      166.83      3.61 o
  15   3   0      534.18      533.37      8.62 o
  16   3   0       19.26       17.90      1.72 o
  17   3   0      323.98      315.73      6.43 o
  18   3   0       59.46       69.01      3.48 o
  19   3   0        4.06        2.89      2.59 o
  20   3   0        1.09       -2.90      3.08 o
  21   3   0        9.71       13.31      6.90 o
  22   3   0       24.66       31.56      7.89 o
  23   3   0       24.60       39.94      8.88 o
  24   3   0       26.54       53.74     10.35 o
   0   4   0    43644.32    45325.66   2951.26 o
   1   4   0     1987.21     2296.77     34.29 o
   2   4   0     2050.98     2152.21     32.13 o
   3   4   0     1935.38     1917.59     28.65 o
   4   4   0       66.71       87.69      1.60 o
   5   4   0      122.19      139.84      3.50 o
   6   4   0     2786.89     2827.31     35.67 o
   7   4   0       53.95       71.54      1.22 o
   8   4   0      210.21      201.41      2.69 o
   9   4   0      233.24      236.69      3.70 o
  10   4   0       10.45       27.00      1.90 o
  11   4   0      308.70      364.19      5.02 o
  12   4   0       86.43       76.12      1.67 o
  13   4   0      296.89      295.10      5.23 o
  14   4   0        5.43        3.45      1.13 o
  15   4   0        0.08       17.10      2.70 o
  16   4   0       25.00       25.07      2.36 o
  17   4   0       43.13       46.71      4.06 o
  18   4   0        8.50        6.07      1.75 o
  19   4   0        0.00       -1.04      2.54 o
  20   4   0        0.41       -0.49      3.28 o
  21   4   0       22.00       21.69      7.89 o
  22   4   0        4.27        5.42      6.41 o
  23   4   0        1.43       -2.96      6.90 o
  24   4   0        2.01       21.69      8.38 o
   1   5   0     1203.89     1340.02     20.19 o
   2   5   0       32.82       40.30      1.69 o
   3   5   0      657.62      771.70     11.94 o
   4   5   0        3.60        7.12      0.95 o
   5   5   0      414.30      422.35      6.85 o
   6   5   0      692.74      623.19     12.24 o
   7   5   0      423.76      445.58      6.10 o
   8   5   0        5.16        8.63      1.02 o
   9   5   0      223.02      218.52      3.38 o
  10   5   0      184.72      201.88      3.98 o
  11   5   0       54.41       45.35      2.19 o
  12   5   0       65.72       64.86      2.03 o
  13   5   0        8.30        8.18      1.24 o
  14   5   0      117.24      116.74      5.56 o
  15   5   0     1066.88     1032.14     17.73 o
  16   5   0      144.47      135.52      4.21 o
  17   5   0        0.67       -0.74      1.35 o
  18   5   0        3.96        5.31      1.73 o
  19   5   0        3.38        0.49      2.20 o
  20   5   0        1.19        0.61      3.65 o
  21   5   0       22.76       31.48      6.66 o
  22   5   0       39.73       47.83      8.88 o
  23   5   0        0.48       -0.99      6.90 o
   0   6   0        0.24        2.89      1.38 o
   1   6   0      311.20      348.67      5.29 o
   2   6   0      704.12      800.65     11.33 o
   3   6   0       10.50       20.98      0.95 o
   4   6   0      753.29      678.39     10.66 o
   5   6   0      308.75      304.22      5.62 o
   6   6   0      101.50      102.55      2.56 o
   7   6   0      159.44      144.43      2.58 o
   8   6   0      896.86      898.87     11.87 o
   9   6   0      355.54      334.33      4.89 o
  10   6   0     1095.18     1050.04     13.87 o
  11   6   0      754.83      682.60     11.40 o
  12   6   0        9.58       13.89      1.29 o
  13   6   0       89.43       85.75      3.01 o
  14   6   0       86.61      111.22      4.62 o
  15   6   0      505.47      506.41     10.23 o
  16   6   0        0.79        5.77      1.63 o
  17   6   0       31.44       32.07      2.38 o
  18   6   0       15.10       16.64      2.18 o
  19   6   0        2.49       -0.49      1.75 o
  20   6   0        0.30       -3.12      4.26 o
  21   6   0        2.87        5.03      5.67 o
  22   6   0        5.45       22.68      8.38 o
  23   6   0        2.53       19.23      7.89 o
   1   7   0      316.36      359.02      5.47 o
   2   7   0       62.00       78.92      1.63 o
   3   7   0     1089.83     1256.44     19.21 o
   4   7   0       67.84       60.02      1.72 o
   5   7   0      305.72      346.39      5.89 o
   6   7   0     1996.09     2046.61     30.97 o
   7   7   0      108.37      104.34      3.09 o
   8   7   0      898.07      870.67     13.73 o
   9   7   0       21.77       19.38      1.20 o
  10   7   0       99.16       97.70      3.30 o
  11   7   0       49.33       52.53      2.56 o
  12   7   0      308.29      287.32      6.47 o
  13   7   0      342.62      342.82      7.57 o
  14   7   0      491.83      491.37     10.05 o
  15   7   0       34.34       52.21      2.79 o
  16   7   0       28.45       29.64      2.92 o
  17   7   0       40.72       48.72      2.94 o
  18   7   0       18.15       18.17      2.10 o
  19   7   0        2.12       -1.90      1.94 o
  20   7   0        0.09        3.73      3.44 o
  21   7   0        0.91       -0.58      4.01 o
  22   7   0       11.11        9.86      7.40 o
  23   7   0        4.80        2.47      7.40 o
   0   8   0      863.25     1022.46     20.49 o
   1   8   0       39.11       32.39      1.19 o
   2   8   0        0.81        5.14      0.66 o
   3   8   0      580.79      583.10     10.29 o
   4   8   0       41.55       38.89      1.47 o
   5   8   0      120.96      114.19      2.62 o
   6   8   0       97.31      126.71      2.84 o
   7   8   0      382.63      389.20      6.71 o
   8   8   0        1.84        6.49      0.94 o
   9   8   0      628.51      593.24      9.83 o
  10   8   0      143.21      143.33      3.94 o
  11   8   0        7.40       10.62      1.56 o
  12   8   0       37.70       34.61      2.18 o
  13   8   0      343.42      326.39      7.32 o
  14   8   0       97.40       94.69      3.57 o
  15   8   0       25.51       31.34      2.33 o
  16   8   0       19.10       19.65      2.35 o
  17   8   0       78.11       76.91      3.49 o
  18   8   0        1.23        1.43      1.75 o
  19   8   0        0.18       -1.76      1.76 o
  20   8   0        3.03        3.07      2.78 o
  21   8   0       12.18        6.14      3.08 o
  22   8   0        4.40        3.94      6.90 o
   1   9   0       72.44       56.00      1.64 o
   2   9   0     1621.19     1814.49     28.21 o
   3   9   0      485.18      571.45      8.75 o
   4   9   0     1032.37     1089.11     18.89 o
   5   9   0        0.66        6.35      1.88 o
   6   9   0     1806.58     1830.01     27.94 o
   7   9   0      186.94      174.22      4.82 o
   8   9   0      111.88      114.15      2.84 o
   9   9   0      129.50      120.06      2.99 o
  10   9   0        0.27        7.76      1.41 o
  11   9   0       33.53       43.17      4.21 o
  12   9   0       65.33       61.64      2.93 o
  13   9   0        0.22        2.15      1.68 o
  14   9   0        0.09        1.26      1.68 o
  15   9   0      216.26      217.94      5.82 o
  16   9   0        2.35        4.20      1.73 o
  17   9   0       27.85       30.21      2.55 o
  18   9   0        0.15       -1.99      1.99 o
  19   9   0        0.05       -1.72      1.72 o
  20   9   0        0.76       -1.65      2.81 o
  21   9   0        4.86        4.40      3.01 o
  22   9   0        0.43        5.92      8.38 o
   0  10   0      632.11      686.28     14.33 o
   1  10   0       73.84       69.97      2.24 o
   2  10   0      310.94      340.56      5.46 o
   3  10   0      330.58      394.17      7.56 o
   4  10   0      264.17      311.57      6.15 o
   5  10   0      358.41      343.08      6.15 o
   6  10   0      104.48      107.23      2.78 o
   7  10   0      246.77      255.02      4.90 o
   8  10   0      271.26      239.81      4.78 o
   9  10   0      391.10      352.36      9.63 o
  10  10   0      500.31      450.29      9.20 o
  11  10   0      953.38      891.96     16.65 o
  12  10   0      483.65      460.22      9.69 o
  13  10   0       20.95       26.17      2.23 o
  14  10   0        2.95        3.88      1.76 o
  15  10   0       78.87       82.72      3.64 o
  16  10   0       56.64       54.50      3.04 o
  17  10   0        2.62        1.75      1.77 o
  18  10   0        0.86       -2.08      2.08 o
  19  10   0        0.04       -2.49      2.49 o
  20  10   0        8.85        9.95      3.27 o
  21  10   0        0.17       -2.93      2.93 o
   1  11   0        3.31        3.37      0.83 o
   2  11   0        3.99        2.02      0.95 o
   3  11   0       54.23       62.21      2.33 o
   4  11   0       11.97       13.21      1.34 o
   5  11   0       28.74       33.62      1.73 o
   6  11   0      354.21      346.67      7.65 o
   7  11   0       86.30       80.39      2.61 o
   8  11   0      220.91      205.18      5.08 o
   9  11   0       14.98       12.56      2.42 o
  10  11   0        1.88        2.43      1.62 o
  11  11   0       20.31       30.56      2.29 o
  12  11   0      191.51      187.65      5.16 o
  13  11   0      170.44      153.01      4.63 o
  14  11   0        2.65        3.37      1.88 o
  15  11   0        4.12        5.99      1.90 o
  16  11   0        0.10       -2.06      2.80 o
  17  11   0       19.16       21.79      2.52 o
  18  11   0        4.49        3.52      1.99 o
  19  11   0        3.21       -0.01      2.06 o
  20  11   0        1.75       -2.61      2.86 o
   0  12   0       14.72       18.51      1.79 o
   1  12   0       33.34       35.51      1.71 o
   2  12   0        6.68        4.17      1.14 o
   3  12   0        0.99        1.86      1.02 o
   4  12   0        5.34        9.30      1.20 o
   5  12   0       70.20       79.67      2.54 o
   6  12   0       38.85       43.97      2.02 o
   7  12   0      109.45      108.62      3.07 o
   8  12   0       11.48       13.28      1.73 o
   9  12   0       99.92      103.80      3.58 o
  10  12   0        2.86        4.71      1.92 o
  11  12   0       84.44       82.66      3.37 o
  12  12   0       12.40       19.35      2.12 o
  13  12   0        0.14        5.71      1.78 o
  14  12   0       12.07        9.13      2.02 o
  15  12   0        1.56        3.09      1.95 o
  16  12   0        0.00       -1.26      2.06 o
  17  12   0        0.01        2.59      2.02 o
  18  12   0        0.00       -2.02      2.02 o
  19  12   0        3.41        5.01      2.42 o
  20  12   0        3.09        5.92      7.40 o
   1  13   0       62.93       62.90      2.58 o
   2  13   0        0.81        0.86      1.18 o
   3  13   0       14.51       19.11      1.51 o
   4  13   0      225.19      233.96      5.35 o
   5  13   0        3.81        5.14      1.50 o
   6  13   0      480.49      491.76      8.76 o
   7  13   0       78.89       80.97      3.77 o
   8  13   0       63.71       56.43      2.79 o
   9  13   0        6.99        2.81      1.71 o
  10  13   0       14.48       11.92      1.88 o
  11  13   0        0.36        0.70      1.62 o
  12  13   0      151.37      149.28      4.69 o
  13  13   0       26.05       23.25      2.44 o
  14  13   0        0.49        1.83      1.88 o
  15  13   0        0.01        0.08      1.97 o
  16  13   0        0.38       -0.54      1.80 o
  17  13   0        5.58        2.32      2.23 o
  18  13   0        0.46       -2.04      2.04 o
  19  13   0        2.12        1.15      3.09 o
   0  14   0        9.74        6.90      2.09 o
   1  14   0        1.67        0.04      1.35 o
   2  14   0        7.12        6.28      1.53 o
   3  14   0       29.27       32.23      1.89 o
   4  14   0       67.96       74.95      2.94 o
   5  14   0       48.99       45.01      2.13 o
   6  14   0       21.65       23.13      2.26 o
   7  14   0        7.77        5.93      1.70 o
   8  14   0       71.03       68.48      3.04 o
   9  14   0        0.08       -0.12      1.63 o
  10  14   0        9.52        8.01      2.70 o
  11  14   0       62.81       67.92      3.37 o
  12  14   0        3.81        6.28      2.24 o
  13  14   0        0.09       -0.32      1.88 o
  14  14   0        0.63       -1.94      1.97 o
  15  14   0       18.56       20.66      2.55 o
  16  14   0        0.91       -0.48      2.08 o
  17  14   0       14.21       15.60      3.03 o
  18  14   0        0.49       -6.41      6.41 o
   1  15   0        2.48        1.86      1.45 o
   2  15   0       19.78       17.09      2.04 o
   3  15   0       41.13       48.84      2.58 o
   4  15   0        0.02       -0.84      1.53 o
   5  15   0        8.93       14.17      1.95 o
   6  15   0        0.87       -1.59      1.59 o
   7  15   0       24.94       24.14      2.29 o
   8  15   0       12.72       13.56      1.99 o
   9  15   0       65.28       64.73      3.27 o
  10  15   0        3.92        2.77      1.91 o
  11  15   0       30.50       36.98      2.86 o
  12  15   0        2.31       -1.92      1.92 o
  13  15   0        8.27        8.38      2.23 o
  14  15   0       22.01       24.40      2.63 o
  15  15   0       46.66       49.20      3.36 o
  16  15   0        2.48        0.11      2.71 o
   0  16   0       75.05       73.94      7.64 o
   1  16   0        7.22        6.52      1.84 o
   2  16   0       33.02       33.37      2.38 o
   3  16   0        3.75        5.49      2.28 o
   4  16   0        3.50        1.64      1.99 o
   5  16   0       19.21       18.25      2.56 o
   6  16   0       43.30       41.16      4.13 o
   7  16   0       34.21       37.52      3.20 o
   8  16   0       27.79       34.54      2.69 o
   9  16   0        8.28        9.87      2.13 o
  10  16   0        2.10        4.26      2.10 o
  11  16   0       32.21       33.04      2.86 o
  12  16   0        7.33        8.38      2.16 o
  13  16   0       34.49       34.91      3.34 o
  14  16   0        0.75        2.36      3.69 o
  15  16   0        1.94        3.14      2.68 o
   1  17   0       13.20       18.29      2.22 o
   2  17   0        1.48       -1.59      1.59 o
   3  17   0        0.84        0.49      1.99 o
   4  17   0       14.02       15.57      2.46 o
   5  17   0        0.09       -1.48      1.99 o
   6  17   0       36.15       34.51      3.11 o
   7  17   0       13.03        7.46      2.46 o
   8  17   0        1.06        2.44      2.24 o
   9  17   0        0.04        0.00      2.14 o
  10  17   0        0.08        1.32      2.01 o
  11  17   0        0.06        0.66      2.16 o
  12  17   0        3.44        4.20      2.81 o
  13  17   0        0.60        2.47      2.73 o
   0  18   0        0.81        1.48      2.79 o
   1  18   0        5.01        3.06      2.08 o
   2  18   0       20.35       29.29      3.13 o
   3  18   0        3.42        3.07      2.36 o
   4  18   0        0.02       -2.03      2.03 o
   5  18   0       19.29       18.87      2.85 o
   6  18   0        8.20        3.81      2.46 o
   7  18   0       21.45       20.25      2.82 o
   8  18   0        1.23        2.47      2.43 o
   9  18   0       11.04       12.98      2.82 o
  10  18   0        5.11        3.56      3.20 o
  11  18   0        0.07       -2.83      2.83 o
   1  19   0        6.52        5.85      2.65 o
   2  19   0       22.27       18.00      2.93 o
   3  19   0       22.79       17.79      3.03 o
   4  19   0       12.33       10.30      2.92 o
   5  19   0        0.03       -2.89      2.89 o
   6  19   0        6.33        0.39      2.53 o
   7  19   0       17.76       22.38      4.46 o
   8  19   0        5.37        2.10      3.30 o
   9  19   0       40.60       51.77      6.41 o
   0  20   0      312.53      373.25     18.24 o
   1  20   0       12.01       19.34      4.18 o
   2  20   0       35.82       37.87      7.81 o
   3  20   0        0.45       -5.03      5.03 o
   4  20   0        0.96       -2.53      2.53 o
 -24   1   1        1.94        2.96      6.41 o
 -23   1   1        1.95       13.81      6.90 o
 -22   1   1       12.27       17.86      7.15 o
 -21   1   1       31.68       34.54      3.96 o
 -20   1   1       40.60       50.21      3.39 o
 -19   1   1       66.01       98.82     13.52 o
 -18   1   1       24.90       28.85      2.72 o
 -17   1   1       53.72       45.24      3.06 o
 -16   1   1      105.68       97.35      3.73 o
 -15   1   1       36.95       36.00      2.05 o
 -14   1   1      106.54      106.58      2.36 o
 -13   1   1       27.82       33.54      1.76 o
 -12   1   1       90.89       83.85      2.06 o
 -11   1   1       50.36       58.51      1.46 o
 -10   1   1       48.64       44.18      1.24 o
  -9   1   1        7.31       26.27      2.35 o
  -8   1   1     2935.90     3131.07     47.01 o
  -7   1   1      356.53      330.89      4.91 o
  -6   1   1      254.52      252.23      3.77 o
  -5   1   1     9673.12     9821.79    133.17 o
  -4   1   1    10028.53    10410.61    155.00 o
  -3   1   1      885.76      853.07     12.86 o
  -2   1   1     1720.29     1602.96     24.02 o
  -1   1   1     7484.99     7444.57     93.44 o
   0   1   1    24365.30    22612.97    307.82 o
   1   1   1        3.52        3.58      0.64 o
   2   1   1     5947.32     5585.61     93.62 o
   3   1   1      417.02      431.08      6.78 o
   4   1   1      369.33      303.35      5.31 o
   5   1   1       99.47       90.64      1.60 o
   6   1   1       41.56       33.35      1.71 o
   7   1   1     2294.01     2121.18     29.33 o
   8   1   1      584.24      592.94      8.70 o
   9   1   1     2207.62     2184.28     30.37 o
  10   1   1      837.28      861.10     11.50 o
  11   1   1        3.92       12.06      0.86 o
  12   1   1       65.11       65.32      1.72 o
  13   1   1      125.54      128.42      2.75 o
  14   1   1        2.31        3.50      0.96 o
  15   1   1     1047.41      976.39     13.40 o
  16   1   1       24.63       43.17      1.76 o
  17   1   1        0.08        3.79      1.64 o
  18   1   1       16.31       18.09      2.38 o
  19   1   1        0.01        1.60      3.23 o
  20   1   1        3.68       -2.47      3.08 o
  21   1   1        6.61        6.84      4.00 o
  22   1   1       26.41       23.92      5.05 o
  23   1   1        0.16       -2.88      4.14 o
  24   1   1        0.27        6.41      6.41 o
 -24   2   1        1.36        6.41      7.40 o
 -23   2   1       63.39       70.01     10.35 o
 -22   2   1        4.54        7.89      6.41 o
 -21   2   1       16.17       19.30      4.37 o
 -20   2   1       13.66       17.44      3.26 o
 -19   2   1        4.95        4.49      2.28 o
 -18   2   1       48.44       56.92      3.26 o
 -17   2   1      198.86      184.99      5.51 o
 -16   2   1       26.02       27.25      2.05 o
 -15   2   1      148.68      136.33      3.67 o
 -14   2   1       14.24       17.29      1.33 o
 -13   2   1       22.97       25.02      1.19 o
 -12   2   1      385.70      364.55      5.85 o
 -11   2   1       62.21       72.84      1.98 o
 -10   2   1       23.91       35.48      1.29 o
  -9   2   1     5162.39     5576.23     83.31 o
  -8   2   1       52.34       57.03      1.48 o
  -7   2   1     1164.89     1154.78     28.29 o
  -6   2   1      163.84      168.04      3.97 o
  -5   2   1     7963.73     8211.02    159.27 o
  -4   2   1     1737.94     1803.14     35.36 o
  -3   2   1    15435.04    15408.57    401.95 o
  -2   2   1    11660.42    11648.89    197.02 o
  -1   2   1     1744.83     1780.35     26.79 o
   0   2   1      413.54      446.01      8.92 o
   1   2   1    11132.59    10275.96    258.30 o
   2   2   1    18885.46    16945.96    262.70 o
   3   2   1     5836.79     5452.01     74.39 o
   4   2   1     4825.94     4373.88     59.50 o
   5   2   1      922.15      843.47     10.95 o
   6   2   1      121.66      129.57      2.05 o
   7   2   1        0.02        3.13      0.47 o
   8   2   1     3595.27     3558.99     45.26 o
   9   2   1      324.10      341.05      4.97 o
  10   2   1     1437.53     1464.14     19.14 o
  11   2   1     1229.76     1207.25     14.86 o
  12   2   1      615.90      552.61      7.30 o
  13   2   1       32.67       29.10      1.18 o
  14   2   1      382.89      390.02      5.93 o
  15   2   1       14.73       17.72      1.80 o
  16   2   1      480.39      461.78      9.65 o
  17   2   1      195.71      180.32      4.97 o
  18   2   1       11.85        5.72      1.48 o
  19   2   1       19.65       19.99      2.41 o
  20   2   1        1.65        0.21      3.30 o
  21   2   1        0.66        6.76      3.65 o
  22   2   1        8.99       12.82      6.90 o
  23   2   1       12.69       14.30      7.40 o
  24   2   1       10.85       21.69      8.38 o
 -24   3   1        2.82        9.86      7.89 o
 -23   3   1        7.12       31.06      8.88 o
 -22   3   1       25.29       24.21      4.84 o
 -21   3   1        0.08       -0.14      3.55 o
 -20   3   1       10.58        8.16      3.79 o
 -19   3   1       16.55       20.70      3.22 o
 -18   3   1       17.67       18.09      2.42 o
 -17   3   1        0.04        8.13      1.70 o
 -16   3   1        0.00        3.25      2.93 o
 -15   3   1       69.05       83.05      2.65 o
 -14   3   1        0.89        3.70      1.13 o
 -13   3   1      245.33      232.53      4.70 o
 -12   3   1      191.49      189.19      3.93 o
 -11   3   1       29.16       47.33      2.21 o
 -10   3   1     1109.05     1091.52     22.44 o
  -9   3   1     3209.71     3374.42     57.27 o
  -8   3   1      486.90      525.05      9.71 o
  -7   3   1     1085.54     1114.18     19.39 o
  -6   3   1     1646.98     1694.22     28.94 o
  -5   3   1      129.18      149.23      4.84 o
  -4   3   1      864.39      955.64     14.63 o
  -3   3   1     4880.89     4961.87     74.13 o
  -2   3   1    11105.35    11648.74    182.47 o
  -1   3   1     7425.43     7943.32    135.82 o
   0   3   1      601.64      696.09     11.01 o
   1   3   1     6083.52     6619.75    131.12 o
   2   3   1      470.35      460.35      6.11 o
   3   3   1      629.10      562.68     10.71 o
   4   3   1     1521.36     1388.93     17.80 o
   5   3   1      519.21      534.32      7.12 o
   6   3   1       79.24       95.69      1.65 o
   7   3   1      823.65      877.21     11.53 o
   8   3   1       86.09      101.67      1.89 o
   9   3   1       91.57       93.98      1.81 o
  10   3   1      109.27      125.97      2.41 o
  11   3   1       20.74       17.99      0.94 o
  12   3   1       57.73       57.01      2.34 o
  13   3   1       38.88       38.17      1.62 o
  14   3   1      108.56      108.47      2.51 o
  15   3   1        0.33        2.40      1.14 o
  16   3   1       39.58       45.48      2.35 o
  17   3   1       22.15       20.15      2.16 o
  18   3   1        1.17       -0.35      1.45 o
  19   3   1        5.76        5.86      1.73 o
  20   3   1        1.08        2.00      2.02 o
  21   3   1        5.60       -0.49      5.92 o
  22   3   1        1.71        0.49      6.41 o
  23   3   1        6.95        2.47      7.40 o
  24   3   1        3.21        1.97      7.89 o
 -24   4   1       26.64       29.58      8.88 o
 -23   4   1       56.87       66.07     10.85 o
 -22   4   1        2.64       14.68      4.62 o
 -21   4   1        8.89       11.22      4.01 o
 -20   4   1       10.80       16.62      4.44 o
 -19   4   1       42.70       41.06      4.84 o
 -18   4   1        4.10        2.96      2.79 o
 -17   4   1      174.92      171.03      5.86 o
 -16   4   1      160.59      160.39      7.90 o
 -15   4   1      550.98      554.56      8.92 o
 -14   4   1     1026.49      989.96     17.32 o
 -13   4   1       70.21       75.10      3.71 o
 -12   4   1        0.28        0.25      1.26 o
 -11   4   1       14.64       20.36      1.59 o
 -10   4   1       32.25       26.45      1.34 o
  -9   4   1      332.65      350.98      6.93 o
  -8   4   1      893.41      888.99     15.69 o
  -7   4   1      605.53      605.24     10.89 o
  -6   4   1      524.51      588.03     10.53 o
  -5   4   1      273.32      313.95      5.89 o
  -4   4   1     3362.62     3582.05     53.67 o
  -3   4   1      592.63      557.25      7.84 o
  -2   4   1       64.42       75.35      1.96 o
  -1   4   1     7748.32     8493.88    126.57 o
   0   4   1     2309.98     2510.41     87.89 o
   1   4   1    15252.96    15586.62    230.72 o
   2   4   1     1296.49     1490.90     19.15 o
   3   4   1       27.95       28.55      0.79 o
   4   4   1      461.04      389.47      5.31 o
   5   4   1      984.33      998.38     17.05 o
   6   4   1      756.83      760.29     14.15 o
   7   4   1      195.94      179.83      3.08 o
   8   4   1        0.94       -0.10      0.48 o
   9   4   1       16.77       15.54      0.82 o
  10   4   1      521.86      508.02      7.70 o
  11   4   1        0.21       -0.56      0.65 o
  12   4   1       91.49       88.74      2.28 o
  13   4   1        0.18       -0.24      0.82 o
  14   4   1      302.27      282.91      5.12 o
  15   4   1      134.75      118.25      4.68 o
  16   4   1       12.04        7.74      1.51 o
  17   4   1       11.01       11.56      1.63 o
  18   4   1        0.38        2.14      1.46 o
  19   4   1       18.88       23.13      2.53 o
  20   4   1        1.89        0.00      2.24 o
  21   4   1        2.91        5.42      6.41 o
  22   4   1        4.50        0.00      6.90 o
  23   4   1        0.18       -6.41      6.41 o
  24   4   1       11.62       20.22      8.88 o
 -23   5   1        4.06        5.68      5.67 o
 -22   5   1       12.05       23.80      5.20 o
 -21   5   1        0.14       -3.94      3.94 o
 -20   5   1        0.01        5.65      3.79 o
 -19   5   1       42.02       72.51      7.40 o
 -18   5   1       21.83       24.69      3.83 o
 -17   5   1       55.44       62.46      4.10 o
 -16   5   1       32.00       39.49      3.59 o
 -15   5   1      231.88      243.24      6.07 o
 -14   5   1        3.96       17.14      2.24 o
 -13   5   1       19.40       24.74      2.34 o
 -12   5   1       41.61       45.00      1.90 o
 -11   5   1      657.45      691.16     11.39 o
 -10   5   1        0.20        0.72      0.86 o
  -9   5   1      482.99      512.74      8.49 o
  -8   5   1      396.85      422.84      8.04 o
  -7   5   1     1294.84     1237.73     21.49 o
  -6   5   1        5.31       16.21      2.99 o
  -5   5   1       59.12       88.64      1.82 o
  -4   5   1     1478.05     1583.20     26.66 o
  -3   5   1      477.47      483.89      8.61 o
  -2   5   1      157.22      147.46      2.73 o
  -1   5   1     1245.51     1329.30     37.13 o
   0   5   1    13320.46    14869.77    330.45 o
   1   5   1     3641.54     3736.19     62.15 o
   2   5   1      852.44      858.31     20.25 o
   3   5   1      543.32      543.04      6.79 o
   4   5   1      630.79      678.95      8.43 o
   5   5   1      196.39      189.38      3.60 o
   6   5   1       10.27       13.29      0.63 o
   7   5   1        8.30        9.98      0.65 o
   8   5   1       24.46       22.96      0.92 o
   9   5   1       12.95       16.15      0.80 o
  10   5   1       78.85       71.80      1.64 o
  11   5   1       16.16       20.10      1.14 o
  12   5   1      116.95      128.42      2.85 o
  13   5   1      269.05      238.80      4.38 o
  14   5   1       19.34       18.93      1.70 o
  15   5   1      194.68      179.86      4.84 o
  16   5   1       33.53       29.35      1.97 o
  17   5   1       26.16       31.46      2.18 o
  18   5   1        0.19       -0.91      2.08 o
  19   5   1        0.01       -0.64      1.63 o
  20   5   1        0.06        0.55      3.45 o
  21   5   1        0.83       -0.49      6.41 o
  22   5   1        0.00        4.44      7.89 o
  23   5   1        0.57       -1.97      6.41 o
 -23   6   1        6.81        4.42      4.84 o
 -22   6   1        6.77        0.79     10.85 o
 -21   6   1        0.10       -0.17      3.91 o
 -20   6   1       14.24       16.06      4.37 o
 -19   6   1      153.73      167.51      6.29 o
 -18   6   1        0.34        2.92      2.24 o
 -17   6   1        5.97        7.18      2.43 o
 -16   6   1       93.59      100.85      3.60 o
 -15   6   1       28.50       37.58      2.49 o
 -14   6   1      153.84      160.43      5.95 o
 -13   6   1      225.43      212.39      5.16 o
 -12   6   1      353.04      346.75      7.33 o
 -11   6   1      463.53      446.29      7.86 o
 -10   6   1       48.29       43.94      2.04 o
  -9   6   1       35.19       39.31      1.55 o
  -8   6   1      226.27      236.77      4.37 o
  -7   6   1      844.59      943.30     16.55 o
  -6   6   1       76.14       73.28      1.80 o
  -5   6   1     4396.06     4963.83     82.53 o
  -4   6   1      364.18      402.88      7.37 o
  -3   6   1     1070.33     1166.85     19.95 o
  -2   6   1      217.60      226.45      3.91 o
  -1   6   1      371.81      363.29      7.02 o
   0   6   1     3766.75     4119.16    116.52 o
   1   6   1        9.20        9.46      0.73 o
   2   6   1      306.58      340.67      5.12 o
   3   6   1       18.50       15.00      0.74 o
   4   6   1      396.21      432.37      6.09 o
   5   6   1      868.44      855.20     10.76 o
   6   6   1       10.62        9.93      0.64 o
   7   6   1     1000.10     1039.18     13.64 o
   8   6   1      413.29      461.60      7.06 o
   9   6   1      312.53      292.24      5.23 o
  10   6   1        0.08        3.15      0.62 o
  11   6   1      106.26       93.82      1.99 o
  12   6   1       51.71       51.59      1.56 o
  13   6   1       49.62       52.26      2.18 o
  14   6   1       20.33       24.91      1.99 o
  15   6   1        8.94       12.82      1.90 o
  16   6   1       39.63       41.58      2.55 o
  17   6   1       25.64       26.31      2.23 o
  18   6   1        1.58        2.69      1.68 o
  19   6   1        0.73       -0.28      2.04 o
  20   6   1        0.22       -3.10      3.10 o
  21   6   1        2.49        1.73      2.30 o
  22   6   1        2.81        2.96      7.89 o
  23   6   1        7.23       18.74      8.38 o
 -23   7   1        0.38       -4.49      4.49 o
 -22   7   1       10.95       11.85      4.97 o
 -21   7   1        0.07        0.90      3.91 o
 -20   7   1        2.16       -2.29      4.68 o
 -19   7   1        2.53        6.28      2.76 o
 -18   7   1       28.65       34.62      3.40 o
 -17   7   1       17.87       16.71      2.78 o
 -16   7   1       15.77       14.79      1.92 o
 -15   7   1        9.23       12.63      1.99 o
 -14   7   1       67.78       71.82      3.12 o
 -13   7   1      977.24      942.61     17.26 o
 -12   7   1      320.83      311.52      6.84 o
 -11   7   1        1.81        9.79      1.42 o
 -10   7   1        0.01       -0.82      0.97 o
  -9   7   1        0.62        4.62      1.02 o
  -8   7   1      330.26      324.70      6.55 o
  -7   7   1       36.90       38.40      1.39 o
  -6   7   1       34.93       38.39      1.36 o
  -5   7   1      376.08      400.47      6.63 o
  -4   7   1      345.97      382.88      6.33 o
  -2   7   1      817.43      989.34     20.58 o
  -1   7   1      398.18      445.36      7.85 o
   0   7   1      632.14      709.19     14.14 o
   1   7   1     2256.97     2650.22     39.88 o
   2   7   1      638.37      764.43     11.90 o
   3   7   1      739.63      751.37     10.82 o
   4   7   1     1119.47     1222.02     17.35 o
   5   7   1       69.94       76.83      2.09 o
   6   7   1      796.14      799.69      9.95 o
   7   7   1      253.78      279.28      3.92 o
   8   7   1       16.52       18.92      1.13 o
   9   7   1      207.12      190.05      3.18 o
  10   7   1      469.53      457.54      6.59 o
  11   7   1       26.50       30.54      1.51 o
  12   7   1      175.94      169.92      4.47 o
  13   7   1      126.28      125.31      3.87 o
  14   7   1       41.24       39.59      2.89 o
  15   7   1      142.43      141.76      4.38 o
  16   7   1        0.02       -1.43      1.43 o
  17   7   1        9.14        8.23      1.80 o
  18   7   1       42.80       46.19      2.84 o
  19   7   1        0.02       -1.63      1.63 o
  20   7   1        4.72        3.17      2.61 o
  21   7   1        0.53       -2.09      2.35 o
  22   7   1        1.85       20.22      8.38 o
  23   7   1        5.50       15.28      7.89 o
 -22   8   1        1.71       -2.65      4.44 o
 -21   8   1        3.24        0.58      4.14 o
 -20   8   1        6.45        2.21      2.78 o
 -19   8   1        6.15        7.53      4.50 o
 -18   8   1       11.12       10.67      2.78 o
 -17   8   1       10.93        7.03      2.06 o
 -16   8   1        4.28        5.61      2.06 o
 -15   8   1      237.47      254.57      9.72 o
 -14   8   1       34.58       31.15      2.23 o
 -13   8   1        0.72       16.79      1.92 o
 -12   8   1        0.00        2.69      1.44 o
 -11   8   1      211.29      201.21      5.01 o
 -10   8   1        0.10       -0.98      0.98 o
  -9   8   1        0.21        0.01      1.07 o
  -8   8   1        2.97        5.57      0.75 o
  -7   8   1      990.56     1006.21     15.76 o
  -6   8   1      117.72      130.02      2.84 o
  -5   8   1       29.59       32.47      1.73 o
  -4   8   1      831.28      909.39     14.18 o
  -3   8   1      101.04       90.91      2.53 o
  -2   8   1      558.83      605.35     12.51 o
  -1   8   1      427.11      499.86     12.51 o
   0   8   1      205.21      249.51      4.08 o
   1   8   1     2112.37     2374.65     39.30 o
   2   8   1      737.58      798.32     12.43 o
   3   8   1      347.68      359.04      5.73 o
   4   8   1       24.60       28.17      1.05 o
   5   8   1       20.78       31.27      2.21 o
   6   8   1     1342.72     1371.61     19.31 o
   7   8   1      102.66       94.38      2.32 o
   8   8   1      151.96      134.97      2.44 o
   9   8   1      178.93      156.98      3.57 o
  10   8   1        0.29       -0.85      0.85 o
  11   8   1        6.39        4.28      1.37 o
  12   8   1      548.21      484.78     10.89 o
  13   8   1      577.51      546.93     13.24 o
  14   8   1        2.86        2.77      1.42 o
  15   8   1       10.05        9.58      1.95 o
  16   8   1        5.44        5.67      1.75 o
  17   8   1        4.44        4.31      1.75 o
  18   8   1        0.12        0.73      1.70 o
  19   8   1        0.25       -0.99      1.73 o
  20   8   1        1.56        4.20      2.30 o
  21   8   1        1.53        2.31      2.34 o
  22   8   1       17.48       28.60      9.37 o
 -22   9   1        4.80       11.34      7.89 o
 -21   9   1        0.60        0.08      5.92 o
 -20   9   1        0.44       -0.46      2.78 o
 -19   9   1        0.28       -2.68      4.93 o
 -18   9   1        3.38        0.59      2.47 o
 -17   9   1       10.72        6.89      1.97 o
 -16   9   1        1.12        0.76      1.70 o
 -15   9   1      218.48      235.57      5.98 o
 -14   9   1       45.09       42.38      2.50 o
 -13   9   1      147.00      153.24      4.77 o
 -12   9   1        1.30        2.03      1.90 o
 -11   9   1     1059.74     1039.52     18.94 o
 -10   9   1       50.57       54.68      2.58 o
  -9   9   1      201.82      203.49      4.87 o
  -8   9   1        0.38        2.39      0.83 o
  -7   9   1      218.49      224.38      4.34 o
  -6   9   1      236.41      222.03      4.30 o
  -5   9   1       76.39       85.71      2.26 o
  -4   9   1     1732.62     1959.12     38.42 o
  -3   9   1      232.44      236.54      4.43 o
  -2   9   1      743.74      902.34     20.66 o
  -1   9   1        0.01       -0.07      0.68 o
   0   9   1        1.13        1.34      0.85 o
   1   9   1       17.20       14.41      0.92 o
   2   9   1       22.90       24.19      1.07 o
   3   9   1      219.00      227.92      3.91 o
   4   9   1       50.45       61.16      1.70 o
   5   9   1      276.38      259.81      4.40 o
   6   9   1      140.22      148.99      4.28 o
   7   9   1      236.68      247.33      4.81 o
   8   9   1      247.92      223.70      5.34 o
   9   9   1        7.99        7.68      1.11 o
  10   9   1        0.46       -1.16      1.16 o
  11   9   1      160.36      145.42      4.12 o
  12   9   1        4.24       14.73      2.78 o
  13   9   1       57.70       62.52      3.06 o
  14   9   1      214.66      199.41      5.39 o
  15   9   1        4.27        5.36      1.79 o
  16   9   1        0.39       -1.64      1.64 o
  17   9   1        3.75        4.80      1.88 o
  18   9   1        6.78        2.85      1.97 o
  19   9   1        1.59        0.95      1.81 o
  20   9   1       15.50       19.85      2.96 o
  21   9   1        7.53        9.13      2.66 o
  22   9   1        4.82       10.35      8.38 o
 -21  10   1        0.34       -2.77      4.23 o
 -20  10   1        0.08       -0.07      3.82 o
 -19  10   1        6.55        0.36      2.76 o
 -18  10   1        9.24        9.29      2.78 o
 -17  10   1        0.61       -0.44      1.75 o
 -16  10   1        9.94        9.67      3.56 o
 -15  10   1        1.96        9.23      2.63 o
 -14  10   1        2.99        4.35      1.75 o
 -13  10   1       13.98        8.46      2.42 o
 -12  10   1       21.04       16.29      2.42 o
 -11  10   1        1.96       16.74      8.14 o
 -10  10   1      167.61      169.69      5.27 o
  -9  10   1      118.40      108.23      3.37 o
  -8  10   1      105.98      110.15      3.37 o
  -7  10   1       56.77       52.64      1.90 o
  -6  10   1        0.98       -0.87      0.87 o
  -5  10   1      130.55      146.94      3.24 o
  -4  10   1      159.55      173.87      3.66 o
  -3  10   1       27.72       33.11      1.50 o
  -2  10   1       20.03       23.15      1.58 o
  -1  10   1        0.88        1.64      1.04 o
   0  10   1      141.74      138.46      3.20 o
   1  10   1       22.28       25.70      1.19 o
   2  10   1        1.96        1.22      0.76 o
   3  10   1        1.59        3.33      0.78 o
   4  10   1        1.23        0.39      0.78 o
   5  10   1      440.43      462.25     10.28 o
   6  10   1      124.21      123.47      5.00 o
   7  10   1      140.62      151.64      3.49 o
   8  10   1      196.83      193.50      4.61 o
   9  10   1       38.18       38.70      1.83 o
  10  10   1       22.30       21.46      1.90 o
  11  10   1      102.22      102.37      4.70 o
  12  10   1      111.49      119.93      4.09 o
  13  10   1       32.79       42.98      2.70 o
  14  10   1        5.07       12.40      3.13 o
  15  10   1       23.75       21.70      2.78 o
  16  10   1        0.14       -1.68      1.73 o
  17  10   1        6.13        4.91      1.91 o
  18  10   1        2.04        2.22      1.88 o
  19  10   1        0.05        0.82      2.63 o
  20  10   1        2.57        2.87      2.32 o
  21  10   1        0.11        2.91      2.40 o
 -20  11   1        0.55       -0.37      2.90 o
 -19  11   1        2.96        0.34      2.84 o
 -18  11   1        2.86       -0.95      2.55 o
 -17  11   1        3.98        2.67      2.43 o
 -16  11   1        4.92        4.76      1.80 o
 -15  11   1       86.90       93.28      6.00 o
 -14  11   1        0.32        0.42      1.70 o
 -13  11   1       55.19       55.41      3.49 o
 -12  11   1       28.81       24.12      2.16 o
 -11  11   1      609.00      605.56     11.90 o
 -10  11   1        3.50        2.80      1.56 o
  -9  11   1      318.75      304.47      6.86 o
  -8  11   1        4.30        0.78      1.50 o
  -7  11   1      285.37      268.26      6.00 o
  -6  11   1        2.07        1.29      1.04 o
  -5  11   1       13.10       14.57      1.27 o
  -4  11   1      469.78      484.10      9.34 o
  -3  11   1      231.55      253.58      4.88 o
  -2  11   1       46.18       45.16      2.03 o
  -1  11   1       27.95       31.50      1.39 o
   0  11   1       77.24       80.54      3.30 o
   1  11   1       32.53       36.69      1.62 o
   2  11   1       30.92       31.09      1.33 o
   3  11   1      297.37      312.91      6.97 o
   4  11   1        7.96        3.34      1.08 o
   5  11   1      121.54      122.60      4.12 o
   6  11   1       56.98       58.74      2.21 o
   7  11   1      184.92      180.04      5.83 o
   8  11   1      534.25      516.96      9.00 o
   9  11   1        0.01        2.27      1.57 o
  10  11   1      260.89      238.62      5.87 o
  11  11   1       75.60       79.82      3.32 o
  12  11   1      117.19      116.30      4.05 o
  13  11   1       31.58       32.59      2.55 o
  14  11   1       53.28       50.16      2.98 o
  15  11   1       12.89       15.73      2.16 o
  16  11   1        1.83        2.67      1.73 o
  17  11   1        0.07        2.81      2.02 o
  18  11   1        1.31       -1.81      1.81 o
  19  11   1       14.07       14.52      2.46 o
  20  11   1       12.75       20.51      3.24 o
 -19  12   1        0.79       -2.33      3.03 o
 -18  12   1        0.00       -3.45      3.45 o
 -17  12   1        0.27        0.15      2.64 o
 -16  12   1        2.00       -1.88      1.88 o
 -15  12   1       60.00       63.50      3.40 o
 -14  12   1        5.30       10.40      3.20 o
 -13  12   1        1.29        2.46      1.84 o
 -12  12   1       31.46       24.41      2.31 o
 -11  12   1        0.98        3.70      1.78 o
 -10  12   1        3.89        2.76      1.73 o
  -9  12   1       36.55       39.12      2.45 o
  -8  12   1       17.11       15.38      3.20 o
  -7  12   1      130.90      134.45      5.84 o
  -6  12   1      198.06      208.71      4.46 o
  -5  12   1       42.25       42.48      1.96 o
  -4  12   1      468.57      479.14      8.36 o
  -3  12   1      134.80      139.94      3.43 o
  -2  12   1       45.94       39.11      3.47 o
  -1  12   1      394.59      429.17      7.63 o
   0  12   1      543.75      560.66      9.52 o
   1  12   1       27.33       26.41      1.84 o
   2  12   1      205.66      212.26      4.44 o
   3  12   1      121.39      120.53      3.21 o
   4  12   1       40.45       41.03      1.92 o
   5  12   1       91.53       96.89      2.78 o
   6  12   1      267.92      292.16      5.80 o
   7  12   1      325.61      314.54      6.18 o
   8  12   1       12.81       12.95      1.46 o
   9  12   1       25.69       30.74      2.27 o
  10  12   1       15.72       20.08      2.13 o
  11  12   1       23.34       17.83      2.16 o
  12  12   1      167.79      163.50      4.82 o
  13  12   1      199.64      192.12      5.53 o
  14  12   1       51.30       51.96      3.07 o
  15  12   1        0.30       -2.21      2.21 o
  16  12   1        1.49        2.34      2.21 o
  17  12   1        6.06        6.96      2.20 o
  18  12   1        0.05        0.50      2.06 o
  19  12   1        1.78       -0.91      2.65 o
 -18  13   1        0.15       -2.81      2.81 o
 -17  13   1        0.77       -2.12      5.78 o
 -16  13   1        5.99        6.06      2.12 o
 -15  13   1        3.87        5.31      2.02 o
 -14  13   1       62.79       70.49      3.49 o
 -13  13   1       17.22       18.81      3.08 o
 -12  13   1       67.60       72.15      3.36 o
 -11  13   1        0.16        0.69      1.57 o
 -10  13   1        1.80        0.47      2.06 o
  -9  13   1       20.83       12.22      1.81 o
  -8  13   1       85.62       82.16      3.31 o
  -7  13   1        1.92        1.52      1.56 o
  -6  13   1       29.04       27.11      2.10 o
  -5  13   1       41.92       38.34      1.98 o
  -4  13   1        7.58        9.37      1.43 o
  -3  13   1      228.22      214.22      8.82 o
  -2  13   1        4.09        1.87      1.20 o
  -1  13   1       28.64       22.77      1.62 o
   0  13   1       14.96        9.31      1.40 o
   1  13   1       32.39       30.72      2.03 o
   2  13   1       68.80       67.00      2.89 o
   3  13   1      467.81      472.19      9.78 o
   4  13   1       48.39       44.29      2.33 o
   5  13   1        1.06       -1.25      1.25 o
   6  13   1        0.66        2.56      1.32 o
   7  13   1      112.15      109.10      3.26 o
   8  13   1       45.38       48.10      2.64 o
   9  13   1       60.67       59.35      2.91 o
  10  13   1       37.99       31.31      2.39 o
  11  13   1       35.56       34.88      2.81 o
  12  13   1        0.98        3.01      1.84 o
  13  13   1        1.28        4.60      2.70 o
  14  13   1       11.25        5.03      2.13 o
  15  13   1       14.07       14.18      2.33 o
  16  13   1       10.18        8.26      3.27 o
  17  13   1        1.76        0.85      2.01 o
  18  13   1        7.01        8.02      2.93 o
 -17  14   1        1.58        0.47      3.94 o
 -16  14   1       15.32       17.32      2.58 o
 -15  14   1        4.88        9.12      2.23 o
 -14  14   1       33.42       35.71      2.91 o
 -13  14   1       15.70       23.77      2.61 o
 -12  14   1       20.90       22.46      3.06 o
 -11  14   1       24.58       28.29      2.38 o
 -10  14   1       16.87       16.43      2.10 o
  -9  14   1        6.43        7.95      1.81 o
  -8  14   1       33.44       35.60      2.47 o
  -7  14   1       13.16       10.62      1.81 o
  -6  14   1       77.57       70.73      3.17 o
  -5  14   1       22.84       28.33      2.20 o
  -4  14   1       12.96       11.16      1.59 o
  -3  14   1      170.46      186.31      4.43 o
  -2  14   1       55.84       58.92      2.77 o
  -1  14   1       35.69       38.02      2.56 o
   0  14   1       15.13       19.23      1.90 o
   1  14   1        6.54        5.86      2.26 o
   2  14   1        3.48        5.05      1.48 o
   3  14   1        1.44        1.53      1.53 o
   4  14   1       49.79       52.52      2.36 o
   5  14   1       64.94       59.90      2.98 o
   6  14   1       55.97       54.50      2.40 o
   7  14   1       56.68       60.29      2.99 o
   8  14   1       23.40       23.58      2.13 o
   9  14   1       46.30       46.12      2.69 o
  10  14   1        9.72        6.85      1.95 o
  11  14   1       12.84       10.35      2.06 o
  12  14   1        0.38        2.76      2.49 o
  13  14   1        6.66        7.99      2.35 o
  14  14   1        0.02       -1.68      1.68 o
  15  14   1        0.74       -3.27      3.27 o
  16  14   1        5.32        4.98      2.28 o
  17  14   1        0.66        2.37      2.70 o
 -16  15   1        0.20        3.57      4.01 o
 -15  15   1       58.35       72.76      3.99 o
 -14  15   1        0.05        5.75      2.38 o
 -13  15   1        1.72        4.89      2.16 o
 -12  15   1        5.86        6.43      2.27 o
 -11  15   1      133.56      133.25      4.53 o
 -10  15   1       21.18       24.60      2.58 o
  -9  15   1       12.21       10.83      2.70 o
  -8  15   1        3.75        2.36      1.79 o
  -7  15   1       19.24       16.17      2.10 o
  -6  15   1        9.85        6.92      1.88 o
  -5  15   1        1.35       -1.59      1.59 o
  -4  15   1      214.49      229.03      6.64 o
  -3  15   1        3.04        1.46      2.92 o
  -2  15   1        5.01       -0.08      1.45 o
  -1  15   1        6.63        4.09      2.49 o
   0  15   1      123.03      110.51      3.69 o
   1  15   1      182.14      190.85      5.05 o
   2  15   1       13.10       12.45      1.90 o
   3  15   1       83.10       77.60      3.19 o
   4  15   1        0.36       -1.45      1.45 o
   5  15   1        2.86       -1.53      1.53 o
   6  15   1        2.76        2.11      1.67 o
   7  15   1       10.95       12.98      2.04 o
   8  15   1        0.18       -1.50      1.50 o
   9  15   1        0.25       -1.25      1.75 o
  10  15   1        4.70        7.14      1.92 o
  11  15   1       70.44       79.02      3.95 o
  12  15   1        4.13        4.84      2.07 o
  13  15   1        0.10       -0.29      1.91 o
  14  15   1        0.40       -1.10      2.15 o
  15  15   1        2.70        2.17      2.62 o
  16  15   1        0.04       -1.06      2.58 o
 -15  16   1       38.65       46.75      5.21 o
 -14  16   1       23.65       23.03      3.24 o
 -13  16   1        2.19        2.56      2.23 o
 -12  16   1        0.07       -0.45      2.28 o
 -11  16   1        0.37        5.12      2.10 o
 -10  16   1        0.75       -0.85      1.99 o
  -9  16   1        0.00       -1.79      1.79 o
  -8  16   1        9.64        8.02      2.04 o
  -7  16   1        7.84        0.73      1.91 o
  -6  16   1        0.30       -1.97      1.97 o
  -5  16   1        3.72        3.78      1.99 o
  -4  16   1        0.18       -0.82      1.99 o
  -3  16   1       15.74       13.21      2.28 o
  -2  16   1        0.63       -1.02      1.59 o
  -1  16   1       25.66       20.20      2.13 o
   0  16   1      163.31      170.34      4.80 o
   1  16   1       32.31       32.27      2.52 o
   2  16   1       36.02       39.88      2.52 o
   3  16   1        4.81        1.75      1.78 o
   4  16   1        0.21       -1.59      1.59 o
   5  16   1       15.79       16.81      2.53 o
   6  16   1       12.77       13.00      2.95 o
   7  16   1        0.54       -1.95      1.95 o
   8  16   1        4.98        3.06      2.81 o
   9  16   1        0.00       -1.48      1.79 o
  10  16   1        1.42        6.55      2.12 o
  11  16   1        0.65       -0.72      2.08 o
  12  16   1        9.53        4.70      2.26 o
  13  16   1        3.76        4.41      2.08 o
  14  16   1        0.37       -1.54      2.45 o
  15  16   1        2.18        4.44      3.25 o
 -13  17   1       15.89       10.91      3.01 o
 -12  17   1       14.41        9.23      2.82 o
 -11  17   1       18.00       16.76      2.52 o
 -10  17   1        0.28       -0.55      2.10 o
  -9  17   1       21.90       25.99      2.92 o
  -8  17   1       20.72       23.15      4.30 o
  -7  17   1        0.22       -0.36      2.17 o
  -6  17   1        1.71        0.94      2.08 o
  -5  17   1       15.02       19.47      2.65 o
  -4  17   1       12.38       13.48      3.41 o
  -3  17   1       10.55        7.38      2.24 o
  -2  17   1       20.93       18.57      2.56 o
  -1  17   1       50.06       56.10      3.56 o
   0  17   1       89.91       90.94      3.70 o
   1  17   1        0.06       -1.60      1.73 o
   2  17   1        3.03        2.80      2.54 o
   3  17   1        1.63       -1.55      1.70 o
   4  17   1       24.44       26.49      2.90 o
   5  17   1        0.02        0.87      2.14 o
   6  17   1       33.60       34.98      3.11 o
   7  17   1        2.94        0.74      2.17 o
   8  17   1        0.14       -2.55      2.55 o
   9  17   1       21.72       26.24      2.93 o
  10  17   1       17.15       20.31      2.82 o
  11  17   1       18.59       21.33      2.63 o
  12  17   1        0.12       -2.31      2.51 o
  13  17   1        1.24       -3.01      3.38 o
 -11  18   1        4.43        4.00      3.08 o
 -10  18   1        0.25        1.65      2.96 o
  -9  18   1       13.84       14.82      2.82 o
  -8  18   1        2.74       -1.88      2.54 o
  -7  18   1        0.01       -2.17      2.17 o
  -6  18   1        0.50        0.63      2.17 o
  -5  18   1        8.25        6.75      2.46 o
  -4  18   1       16.98       18.36      2.72 o
  -3  18   1       26.91       27.92      3.21 o
  -2  18   1       12.23        9.91      2.92 o
  -1  18   1       14.97       13.32      3.25 o
   0  18   1        3.41        6.05      2.42 o
   1  18   1        2.54        3.60      1.95 o
   2  18   1       14.73       12.40      2.27 o
   3  18   1       23.32       25.22      3.03 o
   4  18   1        2.24        3.26      2.36 o
   5  18   1       83.97       90.72      4.61 o
   6  18   1        0.09        0.70      2.43 o
   7  18   1        0.46       -2.30      2.30 o
   8  18   1        6.44        6.45      3.84 o
   9  18   1        5.37        7.26      2.68 o
  10  18   1       20.53       27.41      4.14 o
  11  18   1        2.51        3.65      3.28 o
  -8  19   1        5.32        1.59      3.08 o
  -7  19   1        0.02       -0.34      2.72 o
  -6  19   1        2.33        0.74      2.73 o
  -5  19   1        0.02       -2.28      2.28 o
  -4  19   1        2.87       -2.36      2.36 o
  -3  19   1        1.33        0.22      2.46 o
  -2  19   1        1.43       -2.20      2.36 o
  -1  19   1       15.63       18.31      3.00 o
   0  19   1       86.44      103.48      5.02 o
   1  19   1       41.29       53.26      3.32 o
   2  19   1       38.37       32.27      3.39 o
   3  19   1        0.68       -1.46      4.18 o
   4  19   1        1.02       -1.64      2.46 o
   5  19   1        0.53       -2.29      2.53 o
   6  19   1        5.91        4.38      2.59 o
   7  19   1       13.94       14.58      3.11 o
   8  19   1        0.09        3.30      3.43 o
  -4  20   1        5.70        0.99      3.14 o
  -3  20   1        1.00       -2.56      2.56 o
  -2  20   1        3.00        0.37      3.51 o
  -1  20   1       27.50       31.03      3.50 o
   0  20   1        0.06        6.96      2.93 o
   1  20   1        0.29        0.25      3.70 o
   2  20   1       11.16       12.31      3.13 o
   3  20   1        4.97        6.73      2.74 o
   4  20   1        5.57        6.68      3.43 o
 -23   0   2        1.04        7.89      6.41 o
 -22   0   2        4.17        9.52      9.12 o
 -21   0   2       11.66       16.22      4.18 o
 -20   0   2        4.81        2.14      3.08 o
 -19   0   2        6.05        7.20      3.43 o
 -18   0   2      156.50      148.49      7.09 o
 -17   0   2       67.22       63.11      7.40 o
 -16   0   2        9.39       -2.96      4.93 o
 -15   0   2      480.84      498.48     21.69 o
 -14   0   2      231.18      216.95      7.10 o
 -13   0   2        0.47       -3.45      3.45 o
 -12   0   2      281.69      332.93      9.47 o
 -11   0   2      211.49      196.27      6.16 o
 -10   0   2        6.63       12.98      4.19 o
  -9   0   2     1093.71     1275.19     31.13 o
  -8   0   2        3.75        0.30      0.82 o
  -7   0   2        0.36        8.28      1.23 o
  -6   0   2      981.63     1039.23     25.23 o
  -5   0   2     1335.92     1259.22     30.28 o
  -4   0   2      203.82      212.31      5.65 o
  -3   0   2      723.81      668.42     16.54 o
  -2   0   2      649.93      650.76     13.16 o
  -1   0   2      325.83      314.89      6.71 o
   0   0   2      221.68      171.55      6.66 o
   1   0   2     1780.56     1606.45     38.47 o
   2   0   2       13.68       12.41      1.23 o
   3   0   2     2547.29     2307.19     44.74 o
   4   0   2     2141.38     2048.02     41.53 o
   5   0   2        5.84        7.35      0.80 o
   6   0   2     1365.29     1296.79     48.32 o
   7   0   2     3303.16     3139.98     99.84 o
   8   0   2       58.04       59.85      6.16 o
   9   0   2      376.67      413.05     11.23 o
  10   0   2      316.00      314.41      7.22 o
  11   0   2      472.39      501.89     10.95 o
  12   0   2       90.45       84.12      3.03 o
  13   0   2      419.13      418.89      9.69 o
  14   0   2       63.02       54.98      2.78 o
  15   0   2      987.80      905.83     19.18 o
  16   0   2      134.86      144.63      4.78 o
  17   0   2        7.74        4.91      1.86 o
  18   0   2       33.98       36.04      3.38 o
  19   0   2        7.41        3.62      3.20 o
  20   0   2       13.22       14.24      2.71 o
  21   0   2       50.85       55.72      8.38 o
  22   0   2        0.00        8.88      5.92 o
  23   0   2        1.59        1.48      5.92 o
  24   0   2        0.56       -1.48      6.41 o
 -24   1   2        0.00        5.92      7.40 o
 -23   1   2        7.85        1.95      4.14 o
 -22   1   2       15.60       17.47      3.79 o
 -21   1   2        2.44        2.73      2.50 o
 -20   1   2        0.47        0.34      2.25 o
 -19   1   2       10.17       15.30      2.70 o
 -18   1   2       18.52       22.39      2.67 o
 -17   1   2       63.94       55.13      3.84 o
 -16   1   2       79.78       87.20      8.88 o
 -15   1   2        8.37        9.93      2.42 o
 -14   1   2      102.82       98.26      3.69 o
 -13   1   2        5.55        2.87      0.97 o
 -12   1   2       17.23       28.83      1.63 o
 -11   1   2        5.77        8.94      1.03 o
 -10   1   2      403.27      392.79      7.47 o
  -9   1   2       30.59       44.31      1.57 o
  -8   1   2      704.75      722.77     12.72 o
  -7   1   2      258.55      275.83      5.33 o
  -6   1   2      593.10      618.14     10.88 o
  -5   1   2      707.11      736.87     12.86 o
  -4   1   2       70.17       61.52      1.99 o
  -3   1   2      719.94      705.03     10.83 o
  -2   1   2     1047.18      990.30     13.87 o
  -1   1   2     3032.31     2904.14     40.05 o
   0   1   2     2197.31     2019.36     34.48 o
   1   1   2      198.83      174.05      2.96 o
   2   1   2     3847.62     3589.61     53.71 o
   3   1   2     1460.61     1331.78     20.17 o
   4   1   2      235.40      228.44      3.53 o
   5   1   2        8.34        9.26      0.65 o
   6   1   2      353.08      346.17      5.78 o
   7   1   2       38.85       24.05      1.02 o
   8   1   2      161.51      185.41      3.23 o
   9   1   2       51.81       53.93      1.59 o
  10   1   2       25.44       27.81      1.21 o
  11   1   2      241.92      230.72      4.08 o
  12   1   2      234.71      200.84      3.76 o
  13   1   2      130.55      127.37      2.85 o
  14   1   2       65.37       59.09      1.99 o
  15   1   2        0.10        7.98      1.65 o
  16   1   2       81.32       80.47      2.90 o
  17   1   2      135.35      119.81      3.06 o
  18   1   2        0.01        0.06      1.29 o
  19   1   2        0.78        1.55      1.38 o
  20   1   2        1.67        5.41      3.48 o
  21   1   2        2.21       12.57      4.18 o
  22   1   2       15.35       14.24      7.15 o
  23   1   2        5.43        7.40      4.53 o
 -24   2   2        0.01        9.37      7.40 o
 -23   2   2        3.32        1.73      9.61 o
 -22   2   2        0.21        3.80      4.68 o
 -21   2   2        2.03        2.64      3.06 o
 -20   2   2        1.99       -0.11      2.32 o
 -19   2   2        0.08       -1.20      2.25 o
 -18   2   2       28.93       29.96      2.79 o
 -17   2   2        6.35       10.39      2.82 o
 -16   2   2       12.33       17.52      3.65 o
 -15   2   2        0.17       -0.26      1.67 o
 -14   2   2      138.49      136.75      4.77 o
 -13   2   2      488.77      498.03     11.50 o
 -12   2   2      317.61      333.38      6.64 o
 -11   2   2      434.99      450.69      7.52 o
 -10   2   2       51.09       52.04      1.48 o
  -9   2   2     1011.49     1026.49     15.93 o
  -8   2   2      124.06      124.84      2.42 o
  -7   2   2      955.98      914.81     14.03 o
  -6   2   2     2106.19     2288.81     34.36 o
  -5   2   2      433.86      459.81      8.17 o
  -4   2   2      589.18      519.37      9.16 o
  -3   2   2      350.74      347.86      5.15 o
  -2   2   2      126.04      131.05      2.20 o
  -1   2   2       30.43       30.56      0.85 o
   0   2   2     2692.01     2657.74     36.57 o
   1   2   2     5980.04     5673.53     77.53 o
   2   2   2       18.44       11.63      0.71 o
   3   2   2       53.58       52.05      1.50 o
   4   2   2      881.75      859.04     15.07 o
   5   2   2      137.74      136.29      2.54 o
   6   2   2      359.15      374.11      5.60 o
   7   2   2       50.87       37.37      2.00 o
   8   2   2      394.56      431.45      6.04 o
   9   2   2       75.34       69.11      1.52 o
  10   2   2       27.59       32.38      1.20 o
  11   2   2       25.40       24.88      1.18 o
  12   2   2       62.32       54.00      1.75 o
  13   2   2        7.08       10.20      1.03 o
  14   2   2       10.79        7.74      1.12 o
  15   2   2       42.24       45.92      1.95 o
  16   2   2       15.89       15.63      1.74 o
  17   2   2        5.82       14.93      1.61 o
  18   2   2       19.47       22.68      1.82 o
  19   2   2        2.68        1.53      1.47 o
  20   2   2        0.69        3.73      2.74 o
  21   2   2        5.83       12.64      2.45 o
  22   2   2        0.01        4.16      5.92 o
  23   2   2        0.47       -1.97      6.41 o
 -24   3   2        0.53       -3.45      6.90 o
 -23   3   2       12.20       27.53     12.82 o
 -22   3   2       15.22       17.48      7.40 o
 -21   3   2        0.13       -4.42      6.66 o
 -20   3   2        0.60       -0.51      3.37 o
 -19   3   2        0.52       -1.92      2.48 o
 -18   3   2       30.50       31.15      2.88 o
 -17   3   2       62.45       64.36      3.90 o
 -16   3   2       36.21       44.10      2.56 o
 -15   3   2        1.54       10.18      2.48 o
 -14   3   2      561.83      564.25     12.93 o
 -13   3   2        2.11       11.55      1.89 o
 -12   3   2       12.66       14.99      1.58 o
 -11   3   2      170.60      177.61      4.20 o
 -10   3   2      542.77      577.52     10.69 o
  -9   3   2      955.94     1081.39     19.02 o
  -8   3   2      175.82      195.58      4.15 o
  -7   3   2     1202.74     1381.73     23.83 o
  -6   3   2     1239.44     1296.91     17.89 o
  -5   3   2       13.14       15.74      0.70 o
  -4   3   2       56.12       60.15      3.63 o
  -3   3   2     3578.20     3608.41     61.16 o
  -2   3   2     4543.42     4426.54     74.28 o
  -1   3   2      860.59      796.82     22.98 o
   0   3   2     2561.82     2500.84     38.03 o
   1   3   2       52.38       74.26      1.67 o
   2   3   2     2052.93     1942.05     29.66 o
   3   3   2     2392.04     2343.34     35.43 o
   4   3   2      369.78      319.20      5.39 o
   5   3   2       77.26       86.48      1.58 o
   6   3   2     3486.55     3323.81     42.17 o
   7   3   2      361.76      317.82      4.63 o
   8   3   2     1031.83     1026.71     13.53 o
   9   3   2      884.99      864.67     11.55 o
  10   3   2      228.79      200.84      3.28 o
  11   3   2      145.82      156.14      2.81 o
  12   3   2       45.36       34.69      1.46 o
  13   3   2      153.67      156.49      3.26 o
  14   3   2       55.27       44.02      1.75 o
  15   3   2        7.83        5.90      1.43 o
  16   3   2      243.57      228.86      4.99 o
  17   3   2       67.52       60.25      2.52 o
  18   3   2        2.37        4.29      1.68 o
  19   3   2        5.99        9.83      1.75 o
  20   3   2        2.12        2.19      2.27 o
  21   3   2        0.59       -0.17      2.28 o
  22   3   2        5.76        6.90      6.90 o
  23   3   2        4.20        2.96      6.90 o
 -23   4   2        3.84        5.53      5.67 o
 -22   4   2        3.97        7.56      4.62 o
 -21   4   2        0.93       -2.92      4.00 o
 -20   4   2        2.55        3.85      3.79 o
 -19   4   2        1.31        6.76      2.88 o
 -18   4   2       28.42       27.87      3.17 o
 -17   4   2       11.25       11.57      2.26 o
 -16   4   2        0.03       -1.19      1.64 o
 -15   4   2      537.46      516.53     12.17 o
 -14   4   2      526.70      537.36     12.64 o
 -13   4   2       42.57       58.81      3.11 o
 -12   4   2      153.06      149.93      3.93 o
 -11   4   2      737.36      751.48     14.45 o
 -10   4   2      722.47      742.37     13.53 o
  -9   4   2       40.36       52.12      1.99 o
  -8   4   2      700.66      757.57     13.54 o
  -7   4   2      248.61      282.31      5.47 o
  -6   4   2       18.27       15.58      0.56 o
  -5   4   2     1584.57     1608.45     22.15 o
  -4   4   2     1713.57     1888.46     28.46 o
  -3   4   2      396.97      421.44      8.95 o
  -2   4   2     2267.65     2464.54     37.10 o
  -1   4   2     1317.47     1382.30     22.85 o
   0   4   2      402.22      429.34      8.22 o
   1   4   2     1622.15     1834.37     23.54 o
   2   4   2      475.74      486.03      7.91 o
   3   4   2      632.08      641.35      8.61 o
   4   4   2      146.10      160.23      3.35 o
   5   4   2      615.23      591.86      8.71 o
   6   4   2     1085.59     1138.83     14.87 o
   7   4   2     2531.78     2722.37     34.69 o
   8   4   2      859.93      809.24     10.86 o
   9   4   2       60.37       76.81      1.68 o
  10   4   2       19.86       25.02      1.44 o
  11   4   2      181.91      193.55      3.29 o
  12   4   2        1.59       10.44      1.08 o
  13   4   2      277.42      269.61      4.86 o
  14   4   2        5.23        4.22      1.04 o
  15   4   2      103.72       90.89      2.83 o
  16   4   2       42.83       51.02      2.98 o
  17   4   2       19.45       20.04      2.04 o
  18   4   2       40.36       43.07      2.68 o
  19   4   2        3.90        2.83      1.88 o
  20   4   2       11.02       11.34      4.30 o
  21   4   2        0.47        1.53      2.30 o
  22   4   2        0.01       -2.71      2.71 o
  23   4   2        0.69       -0.99      6.90 o
 -23   5   2        0.53        3.34      4.49 o
 -22   5   2        4.63        6.45      4.37 o
 -21   5   2       10.01        9.70      6.90 o
 -20   5   2        1.27        5.68      4.00 o
 -19   5   2       95.79      102.02      6.74 o
 -18   5   2        1.81        1.42      2.59 o
 -17   5   2       22.63       16.67      2.38 o
 -16   5   2       17.16       14.45      2.38 o
 -15   5   2       21.74       34.11      4.05 o
 -14   5   2       47.78       53.99      3.23 o
 -13   5   2       72.01       64.09      2.66 o
 -12   5   2      184.27      192.60      4.66 o
 -11   5   2      419.02      449.54      8.84 o
 -10   5   2        0.05        9.43      1.27 o
  -9   5   2      434.44      449.71      8.59 o
  -8   5   2     1802.83     1959.40     33.62 o
  -7   5   2       51.11       69.68      2.75 o
  -6   5   2        7.06       14.36      0.88 o
  -5   5   2     1680.56     1872.90     28.37 o
  -4   5   2      468.51      483.57      7.74 o
  -3   5   2      352.37      376.11      6.25 o
  -2   5   2     1096.17     1131.66     19.45 o
  -1   5   2     2729.75     2852.58     48.03 o
   0   5   2      399.00      395.54      8.97 o
   1   5   2     1377.03     1316.62     26.99 o
   2   5   2      849.09      831.62     14.91 o
   3   5   2        3.45        2.44      1.06 o
   4   5   2     2334.21     2454.49     37.18 o
   5   5   2       25.65       34.90      2.35 o
   6   5   2      745.87      805.26     12.16 o
   7   5   2       24.13       36.59      1.92 o
   8   5   2        0.70        3.00      0.64 o
   9   5   2        1.74        7.46      0.69 o
  10   5   2       16.58       15.62      1.15 o
  11   5   2        0.05        0.37      0.59 o
  12   5   2      339.83      298.75      5.13 o
  13   5   2       63.77       47.43      2.37 o
  14   5   2       34.19       26.60      1.48 o
  15   5   2        0.33       -0.75      0.75 o
  16   5   2       63.42       60.20      2.96 o
  17   5   2       36.19       39.97      2.84 o
  18   5   2        0.65       -1.01      1.86 o
  19   5   2       17.15       21.63      4.75 o
  20   5   2        2.43        1.58      2.00 o
  21   5   2        6.35       10.85      3.37 o
  22   5   2       14.97       20.83      3.53 o
  23   5   2        6.33       12.33      7.40 o
 -23   6   2        1.71        5.42      4.62 o
 -22   6   2        0.01        2.12      4.49 o
 -21   6   2        0.05       -3.49      4.26 o
 -20   6   2       28.17       22.65      4.62 o
 -19   6   2       29.47       34.35      5.92 o
 -18   6   2        0.97        1.06      2.27 o
 -17   6   2        9.64       12.01      2.51 o
 -16   6   2       24.65       20.74      2.78 o
 -15   6   2      155.84      141.12      6.60 o
 -14   6   2       14.11        9.19      2.04 o
 -13   6   2      302.85      295.48      6.51 o
 -12   6   2      175.80      165.46      6.67 o
 -11   6   2      112.72      132.34      4.06 o
 -10   6   2      353.93      363.31      7.29 o
  -9   6   2      425.02      403.14     10.53 o
  -8   6   2       14.51       18.69      1.48 o
  -7   6   2      766.35      843.22     17.44 o
  -6   6   2      940.94     1007.18     27.55 o
  -5   6   2       86.50       90.19      2.01 o
  -4   6   2      912.36      906.47     12.90 o
  -3   6   2       38.14       44.01      1.43 o
  -2   6   2      564.20      565.60      9.12 o
  -1   6   2      243.75      264.93      4.90 o
   0   6   2      816.53      884.07     13.84 o
   1   6   2     1808.44     1832.41     27.64 o
   2   6   2        0.22        0.36      0.83 o
   3   6   2        4.93        6.39      0.62 o
   4   6   2      517.14      521.93      7.28 o
   5   6   2     1756.99     1785.62     21.53 o
   6   6   2      114.00      113.40      2.15 o
   7   6   2       12.75       17.75      0.86 o
   8   6   2      164.99      151.94      2.70 o
   9   6   2      110.86      106.24      2.16 o
  10   6   2       25.68       28.25      1.18 o
  11   6   2       25.95       24.85      1.13 o
  12   6   2        3.04        1.56      0.66 o
  13   6   2      108.79      101.65      2.91 o
  14   6   2        7.57        4.53      1.09 o
  15   6   2        7.13        2.33      1.45 o
  16   6   2        0.47       -0.34      1.54 o
  17   6   2       20.54       18.57      3.10 o
  18   6   2       39.04       37.74      2.93 o
  19   6   2        1.11        2.17      2.98 o
  20   6   2        2.96        2.73      3.42 o
  21   6   2        1.32       -1.52      2.22 o
  22   6   2        0.02       -2.21      2.69 o
 -22   7   2        4.41        7.34      6.16 o
 -21   7   2        0.04        0.60      4.19 o
 -20   7   2       18.77       24.41      4.97 o
 -19   7   2       35.93       32.20      3.41 o
 -18   7   2        8.68        4.64      2.47 o
 -17   7   2       35.34       39.05      3.27 o
 -16   7   2      106.20      100.61      4.54 o
 -15   7   2       67.83       67.26      4.37 o
 -14   7   2        0.14        1.03      1.86 o
 -13   7   2        1.61        0.29      1.35 o
 -12   7   2      123.91      108.60      3.42 o
 -11   7   2        7.99        5.42      2.46 o
 -10   7   2      203.74      192.04     13.89 o
  -9   7   2      177.38      184.06      5.12 o
  -8   7   2        6.48        7.46      1.49 o
  -7   7   2       24.91       34.81      1.21 o
  -6   7   2        0.20        1.91      0.59 o
  -5   7   2       42.09       43.75      2.03 o
  -4   7   2      108.95      121.53      2.46 o
  -3   7   2     1288.62     1506.96     23.09 o
  -2   7   2     3714.21     4004.27     60.02 o
  -1   7   2      718.35      834.64     13.17 o
   0   7   2      134.43      131.84      2.82 o
   1   7   2      347.61      331.87      9.29 o
   2   7   2     3176.50     3332.65     50.28 o
   3   7   2       13.75       23.42      1.54 o
   4   7   2      732.81      760.51     11.10 o
   5   7   2       55.50       54.50      1.72 o
   6   7   2      246.14      262.62      3.79 o
   7   7   2      202.73      202.36      3.30 o
   8   7   2       14.50       13.71      0.99 o
   9   7   2      451.36      458.44      7.42 o
  10   7   2      130.67      111.73      2.32 o
  11   7   2       16.15       13.12      0.98 o
  12   7   2      351.55      320.93      5.10 o
  13   7   2      231.44      232.74      5.70 o
  14   7   2        8.07        7.56      1.86 o
  15   7   2        0.92       -1.38      1.38 o
  16   7   2        5.06        2.66      1.86 o
  17   7   2       27.91       34.96      6.38 o
  18   7   2        1.48        5.53      2.20 o
  19   7   2        1.78        1.25      2.16 o
  20   7   2        0.37       -0.15      2.22 o
  21   7   2        7.27        9.02      2.59 o
  22   7   2        1.06        7.47      4.05 o
 -22   8   2        4.12       -0.08      4.26 o
 -21   8   2        0.02        0.28      4.37 o
 -20   8   2        2.29        1.23      4.01 o
 -19   8   2       19.24       20.82      3.31 o
 -18   8   2       14.80       19.61      3.07 o
 -17   8   2        0.79       -0.46      2.27 o
 -16   8   2       20.86       24.03      2.98 o
 -15   8   2        0.19        0.93      2.04 o
 -14   8   2       19.14       15.06      5.51 o
 -13   8   2        0.29        0.28      1.27 o
 -12   8   2        4.71        1.20      1.64 o
 -11   8   2       50.57       46.36      2.33 o
 -10   8   2       70.46       77.67      2.83 o
  -9   8   2       43.16       48.12      2.64 o
  -8   8   2      237.83      246.39      6.40 o
  -7   8   2       11.10       16.26      1.05 o
  -6   8   2       22.15       25.50      1.82 o
  -5   8   2       95.47      106.56      3.34 o
  -4   8   2     1215.91     1334.15     18.77 o
  -3   8   2       47.96       73.10      2.80 o
  -2   8   2     1895.28     2096.08     31.95 o
  -1   8   2      139.62      141.88      5.53 o
   0   8   2      933.42      973.19     20.60 o
   1   8   2     1082.34     1122.14     19.53 o
   2   8   2      888.70      900.99     22.48 o
   3   8   2       15.54       18.74      1.43 o
   4   8   2       97.17      116.16      2.34 o
   5   8   2       11.65       10.84      0.76 o
   6   8   2        4.55        7.37      0.64 o
   7   8   2       85.50       98.91      2.42 o
   8   8   2       15.45       13.90      0.81 o
   9   8   2      141.28      141.30      2.52 o
  10   8   2        0.00       -0.61      0.75 o
  11   8   2        8.83        6.67      1.07 o
  12   8   2      137.02      132.83      4.61 o
  13   8   2      167.86      170.59      4.76 o
  14   8   2        1.03       -2.29      2.49 o
  15   8   2        1.07       -1.57      1.57 o
  16   8   2       33.79       30.38      2.47 o
  17   8   2       14.13       10.19      2.27 o
  18   8   2       22.63       20.28      2.62 o
  19   8   2        0.02        0.63      1.99 o
  20   8   2        0.31        1.09      3.28 o
  21   8   2        1.04        5.72      3.65 o
  22   8   2        1.16        7.16      3.19 o
 -21   9   2        5.64        2.18      4.37 o
 -20   9   2        4.68        5.38      2.93 o
 -19   9   2        0.00       -1.30      2.51 o
 -18   9   2       25.50       44.05      9.10 o
 -17   9   2        0.61       -2.17      2.17 o
 -16   9   2       35.83       42.12      3.49 o
 -15   9   2        6.21        4.73      2.34 o
 -14   9   2       42.58       40.05      3.27 o
 -13   9   2       41.21       38.03      2.63 o
 -12   9   2       41.78       42.41      2.50 o
 -11   9   2      111.91      104.41      3.40 o
 -10   9   2      121.06      119.91      3.57 o
  -9   9   2       64.63       59.01      2.47 o
  -8   9   2       34.64       34.15      2.49 o
  -7   9   2        6.22       11.48      1.25 o
  -6   9   2       34.19       39.23      1.86 o
  -5   9   2      177.73      189.46      4.95 o
  -4   9   2      216.74      234.80      5.03 o
  -3   9   2        3.20        3.46      0.88 o
  -2   9   2      198.52      215.93      4.18 o
  -1   9   2       95.35      111.79      2.65 o
   0   9   2        3.68        0.90      0.85 o
   1   9   2     1412.06     1455.97     22.57 o
   2   9   2        1.46        1.89      0.67 o
   3   9   2      210.86      218.69      3.78 o
   4   9   2      135.31      142.43      3.71 o
   5   9   2      162.61      155.63      3.02 o
   6   9   2      104.59      123.86      2.68 o
   7   9   2      222.19      218.53      3.58 o
   8   9   2       51.87       49.12      1.71 o
   9   9   2       24.99       27.08      1.55 o
  10   9   2        0.21       -1.05      1.05 o
  11   9   2        2.06        2.39      1.83 o
  12   9   2      252.03      247.06      5.98 o
  13   9   2       76.80       76.16      3.34 o
  14   9   2       24.04       17.70      2.08 o
  15   9   2       17.06       15.73      2.02 o
  16   9   2        0.08        0.85      1.75 o
  17   9   2        2.35       -0.10      1.88 o
  18   9   2        0.51       -1.86      1.86 o
  19   9   2        7.11       10.95      2.65 o
  20   9   2       14.31       22.19      3.00 o
  21   9   2        9.14        9.92      2.87 o
 -21  10   2        0.06        1.97      7.40 o
 -20  10   2        8.43        5.04      3.03 o
 -19  10   2        0.28       -2.81      2.94 o
 -18  10   2        1.15        2.40      2.64 o
 -17  10   2        0.00       -2.20      2.20 o
 -16  10   2       57.81       64.04      4.52 o
 -15  10   2       50.72       53.05      3.70 o
 -14  10   2        7.06        9.19      2.48 o
 -13  10   2        0.92        3.59      1.92 o
 -12  10   2      311.86      290.05      6.90 o
 -11  10   2      287.40      292.44      9.47 o
 -10  10   2       81.81       77.04      2.96 o
  -9  10   2        0.10       -1.19      1.24 o
  -8  10   2        9.32        7.65      1.57 o
  -7  10   2      196.09      181.27      4.37 o
  -6  10   2       64.28       60.97      1.93 o
  -5  10   2       90.87       86.95      2.26 o
  -4  10   2        0.08       -0.68      0.75 o
  -3  10   2       63.90       56.63      2.13 o
  -2  10   2       73.56       64.50      2.06 o
  -1  10   2        1.37       -0.28      1.14 o
   0  10   2      150.42      158.44      4.36 o
   1  10   2       43.82       47.45      1.59 o
   2  10   2        0.08        0.05      0.78 o
   3  10   2      612.25      632.60     11.14 o
   4  10   2      262.10      282.80      4.81 o
   5  10   2      215.04      225.07      4.06 o
   6  10   2       14.76       13.23      1.30 o
   7  10   2       52.87       59.12      2.14 o
   8  10   2       60.96       57.53      2.20 o
   9  10   2       57.21       53.57      2.13 o
  10  10   2      111.10      101.78      3.77 o
  11  10   2      343.77      324.82      7.90 o
  12  10   2       26.99       32.36      2.70 o
  13  10   2       82.35       84.50      3.36 o
  14  10   2       68.27       64.20      3.11 o
  15  10   2       25.54       28.78      2.47 o
  16  10   2        7.23        6.16      1.90 o
  17  10   2        0.22       -0.41      1.95 o
  18  10   2        3.92        1.67      2.00 o
  19  10   2        0.25       -2.20      2.20 o
  20  10   2       17.89       20.93      2.98 o
 -20  11   2        9.25        7.84      3.31 o
 -19  11   2       10.77        7.03      2.98 o
 -18  11   2        6.94        2.05      2.71 o
 -17  11   2        0.45       -2.99      2.99 o
 -16  11   2       10.50       10.86      2.86 o
 -15  11   2        0.49        0.31      2.34 o
 -14  11   2        0.39        3.95      2.38 o
 -13  11   2       58.28       61.31      3.08 o
 -12  11   2       17.37       24.33      2.29 o
 -11  11   2       48.04       64.45      3.05 o
 -10  11   2       11.02       13.43      1.81 o
  -9  11   2       85.79       78.71      2.95 o
  -8  11   2       20.62       23.40      1.84 o
  -7  11   2        1.76        1.21      1.49 o
  -6  11   2       37.05       31.64      1.86 o
  -5  11   2        3.75        2.55      1.47 o
  -4  11   2       53.01       51.42      1.98 o
  -3  11   2       18.30       17.20      1.36 o
  -2  11   2       35.88       42.92      1.81 o
  -1  11   2      214.59      229.42      4.95 o
   0  11   2        2.75        1.48      0.92 o
   1  11   2        4.62        8.19      1.10 o
   2  11   2      183.15      185.61      3.54 o
   3  11   2      585.84      598.53     10.20 o
   4  11   2      272.61      287.44      5.57 o
   5  11   2       25.91       28.20      1.63 o
   6  11   2      111.55      113.75      3.04 o
   7  11   2       30.11       30.95      1.76 o
   8  11   2       11.69       11.70      1.40 o
   9  11   2        0.05       -0.11      1.18 o
  10  11   2       36.12       39.91      2.42 o
  11  11   2        9.10        9.94      1.68 o
  12  11   2       15.40       12.70      2.42 o
  13  11   2        0.66       -1.59      1.59 o
  14  11   2       12.31       13.35      2.02 o
  15  11   2        8.34       11.29      2.02 o
  16  11   2        1.04        2.78      2.00 o
  17  11   2        3.13        4.20      2.24 o
  18  11   2        3.03        3.37      2.81 o
  19  11   2        0.05        1.41      2.30 o
  20  11   2       10.70       18.13      3.48 o
 -19  12   2        2.83        1.18      3.18 o
 -18  12   2        0.10       -2.81      2.81 o
 -17  12   2        0.01       -2.51      2.51 o
 -16  12   2        8.02        9.18      4.00 o
 -15  12   2        3.27        0.43      3.70 o
 -14  12   2        8.48        8.74      2.77 o
 -13  12   2       10.83       13.67      2.14 o
 -12  12   2        5.47        4.21      1.76 o
 -11  12   2      173.98      168.00      5.91 o
 -10  12   2        9.59       10.71      2.17 o
  -9  12   2       53.46       51.22      3.19 o
  -8  12   2        0.88       -1.48      1.48 o
  -7  12   2       17.00       11.00      1.66 o
  -6  12   2       19.62       18.08      1.71 o
  -5  12   2       14.35       18.91      1.48 o
  -4  12   2       81.74       83.64      2.57 o
  -3  12   2        2.03       -1.30      1.42 o
  -2  12   2       54.28       51.32      2.77 o
  -1  12   2      667.13      660.71     11.93 o
   0  12   2      109.09      124.97      3.20 o
   1  12   2        6.08        5.02      1.36 o
   2  12   2      106.29      114.26      3.44 o
   3  12   2       36.08       35.26      1.78 o
   4  12   2      140.00      148.78      3.64 o
   5  12   2       11.51       16.84      1.53 o
   6  12   2      165.52      157.93      3.84 o
   7  12   2        5.14        8.05      1.54 o
   8  12   2       47.64       45.25      2.14 o
   9  12   2       16.90       16.30      1.63 o
  10  12   2       30.00       24.99      2.18 o
  11  12   2       42.82       40.83      2.52 o
  12  12   2       59.95       62.34      3.21 o
  13  12   2       49.31       46.42      2.78 o
  14  12   2        0.00       -0.63      1.68 o
  15  12   2        4.09        6.81      2.85 o
  16  12   2        0.04       -1.10      2.20 o
  17  12   2       16.73       19.36      2.71 o
  18  12   2        5.69        5.21      2.53 o
  19  12   2        1.51        4.33      2.98 o
 -18  13   2       49.16       60.48      4.84 o
 -17  13   2        0.02       -2.25      3.54 o
 -16  13   2        3.00        0.91      3.12 o
 -15  13   2       17.36       20.77      4.17 o
 -14  13   2        0.44        2.00      3.13 o
 -13  13   2      121.62      117.83      4.31 o
 -12  13   2       13.48       15.50      2.12 o
 -11  13   2        5.46        6.46      1.81 o
 -10  13   2        6.32        5.90      2.21 o
  -9  13   2      126.17      104.39      3.71 o
  -8  13   2       20.55       20.78      2.07 o
  -7  13   2        8.88       12.88      1.91 o
  -6  13   2      160.59      144.83      4.18 o
  -5  13   2        1.87       -1.18      1.48 o
  -4  13   2       97.40       96.00      2.90 o
  -3  13   2      221.43      212.54      4.62 o
  -2  13   2      142.98      134.16      3.79 o
  -1  13   2       92.37      108.41      3.06 o
   0  13   2       29.91       24.78      1.89 o
   1  13   2       93.81       99.53      3.84 o
   2  13   2       12.14       10.17      2.72 o
   3  13   2       50.29       49.69      2.58 o
   4  13   2       25.01       23.11      3.27 o
   5  13   2      349.31      356.96      6.85 o
   6  13   2       56.06       66.48      5.46 o
   7  13   2       69.74       62.90      2.59 o
   8  13   2       11.21       14.46      1.74 o
   9  13   2       24.34       25.46      2.18 o
  10  13   2       53.74       50.72      2.77 o
  11  13   2        9.31        9.75      1.86 o
  12  13   2        8.63       13.66      2.13 o
  13  13   2        8.94       13.22      2.21 o
  14  13   2        2.07        1.37      2.45 o
  15  13   2       11.51       12.80      2.35 o
  16  13   2        0.00        2.16      2.22 o
  17  13   2        0.07       -0.88      2.53 o
  18  13   2        0.89        4.34      6.41 o
 -17  14   2        2.24       -4.01      4.01 o
 -16  14   2        7.03        7.20      4.11 o
 -15  14   2       27.96       31.43      4.15 o
 -14  14   2       19.04       22.53      5.61 o
 -13  14   2       45.80       42.10      3.74 o
 -12  14   2       80.11       82.42      4.70 o
 -11  14   2       24.35       25.50      2.53 o
 -10  14   2        5.74        3.42      1.85 o
  -9  14   2       57.69       51.37      2.86 o
  -8  14   2       16.04       13.72      2.07 o
  -7  14   2       14.61       10.75      1.91 o
  -6  14   2       20.30       24.06      2.14 o
  -5  14   2       10.15        3.95      1.66 o
  -4  14   2       25.09       19.49      2.08 o
  -3  14   2       33.59       42.38      2.50 o
  -2  14   2      361.19      336.91      8.07 o
  -1  14   2      189.42      173.99      4.67 o
   0  14   2      139.64      139.28      4.17 o
   1  14   2      634.66      620.06     11.83 o
   2  14   2       52.82       54.50      5.76 o
   3  14   2       43.96       45.52      3.01 o
   4  14   2       27.04       22.90      2.14 o
   5  14   2       21.14       18.10      1.78 o
   6  14   2       60.56       56.25      2.56 o
   7  14   2       35.86       37.88      2.26 o
   8  14   2       56.09       57.94      3.01 o
   9  14   2        3.24        2.01      1.66 o
  10  14   2       22.07       25.31      2.39 o
  11  14   2      180.74      192.60      8.68 o
  12  14   2       10.84       11.25      2.25 o
  13  14   2       53.97       51.91      3.04 o
  14  14   2       37.02       36.92      2.98 o
  15  14   2       48.28       48.35      3.18 o
  16  14   2        0.98        2.41      2.98 o
  17  14   2       15.47       11.23      3.70 o
 -16  15   2       15.67        9.08      4.37 o
 -15  15   2        0.06       -1.16      4.19 o
 -14  15   2        2.37        2.72      2.82 o
 -13  15   2        4.39        7.49      3.11 o
 -12  15   2        9.08       11.94      2.35 o
 -11  15   2       26.90       29.03      2.65 o
 -10  15   2        0.81        1.93      1.97 o
  -9  15   2        0.65       -0.07      2.63 o
  -8  15   2       17.53       15.52      2.19 o
  -7  15   2       26.81       25.92      2.37 o
  -6  15   2       26.66       24.80      2.29 o
  -5  15   2      118.85      118.62      4.20 o
  -4  15   2        2.90       -0.21      1.67 o
  -3  15   2       11.72       11.61      2.74 o
  -2  15   2        0.58       -1.59      1.59 o
  -1  15   2       81.45       97.49      4.06 o
   0  15   2        0.15       -0.08      1.59 o
   1  15   2        2.28        1.81      1.65 o
   2  15   2       13.45        8.97      1.84 o
   3  15   2        1.63        1.79      1.70 o
   4  15   2      212.69      223.68      5.66 o
   5  15   2       27.60       27.78      2.92 o
   6  15   2        1.11       -1.57      1.57 o
   7  15   2        0.09       -1.57      1.57 o
   8  15   2        5.23        5.25      1.89 o
   9  15   2        2.74        8.63      2.04 o
  10  15   2        1.08        1.16      1.92 o
  11  15   2        0.05        3.50      2.12 o
  12  15   2        1.27        3.58      2.13 o
  13  15   2        0.21       -0.98      2.08 o
  14  15   2        4.14        7.35      2.48 o
  15  15   2        8.65       18.44      3.70 o
  16  15   2        5.18       13.31      7.40 o
 -14  16   2        9.07       15.60     10.85 o
 -13  16   2        3.48        5.69      3.94 o
 -12  16   2        2.49       -0.08      2.59 o
 -11  16   2       25.17       18.34      2.53 o
 -10  16   2        4.79        4.21      2.01 o
  -9  16   2        1.38       -0.09      1.90 o
  -8  16   2        1.32       -1.84      1.84 o
  -7  16   2        0.16       -1.73      1.73 o
  -6  16   2        0.06       -1.76      1.76 o
  -5  16   2        2.57        0.66      1.99 o
  -4  16   2       22.55       23.18      6.74 o
  -3  16   2        0.11       -2.31      2.31 o
  -2  16   2        2.66       -2.19      2.19 o
  -1  16   2        1.29       -1.23      1.73 o
   0  16   2      224.08      236.87      5.97 o
   1  16   2        1.25       -1.75      1.75 o
   2  16   2        9.18        8.09      2.06 o
   3  16   2        1.06       -1.32      1.65 o
   4  16   2       24.93       24.07      2.31 o
   5  16   2        1.10        2.34      1.73 o
   6  16   2        2.88        0.37      2.00 o
   7  16   2        7.81        9.15      2.30 o
   8  16   2        1.88        1.22      2.24 o
   9  16   2        4.84        5.21      2.04 o
  10  16   2        4.01        2.16      2.04 o
  11  16   2       26.09       24.45      3.70 o
  12  16   2       15.36       19.02      4.00 o
  13  16   2       33.27       41.70      3.80 o
  14  16   2        7.69       15.10      6.16 o
 -13  17   2       16.24        6.90      6.90 o
 -12  17   2       10.83        7.63      3.91 o
 -11  17   2        0.07       -2.24      4.68 o
 -10  17   2        0.05       -2.04      2.04 o
  -9  17   2       34.76       31.51      2.83 o
  -8  17   2        0.59       -2.34      2.34 o
  -7  17   2       15.94       13.93      3.75 o
  -6  17   2        1.40       -2.08      2.08 o
  -5  17   2       15.12        9.08      2.36 o
  -4  17   2       37.13       30.22      3.03 o
  -3  17   2       62.65       49.51      4.81 o
  -2  17   2       86.88       94.72      4.36 o
  -1  17   2        6.33        4.95      2.46 o
   0  17   2       33.64       31.10      2.58 o
   1  17   2        3.63        4.64      2.08 o
   2  17   2      138.02      141.11      4.62 o
   3  17   2        5.18        8.53      2.04 o
   4  17   2       13.09        6.52      2.06 o
   5  17   2       12.34        4.84      2.81 o
   6  17   2        5.04        2.00      2.24 o
   7  17   2        1.34       -2.14      2.14 o
   8  17   2        7.04        5.38      2.53 o
   9  17   2       30.29       31.00      4.17 o
  10  17   2        3.74        4.75      2.59 o
  11  17   2        1.72        1.24      2.57 o
  12  17   2        0.10        6.50      2.81 o
 -10  18   2        0.02        0.49      4.44 o
  -9  18   2        1.26        1.42      2.95 o
  -8  18   2        2.23       -1.50      2.32 o
  -7  18   2       10.01        5.70      2.46 o
  -6  18   2        0.00       -0.28      2.24 o
  -5  18   2        8.37        9.20      2.56 o
  -4  18   2        0.21        2.90      2.36 o
  -3  18   2        2.96        4.95      2.36 o
  -2  18   2        0.09       -1.99      1.99 o
  -1  18   2        0.86        3.43      2.24 o
   0  18   2       18.28       22.22      2.90 o
   1  18   2       64.86       63.67      3.44 o
   2  18   2        4.56        1.64      2.08 o
   3  18   2        5.01        1.66      2.03 o
   4  18   2        7.90        6.82      2.32 o
   5  18   2        0.71       -2.24      2.24 o
   6  18   2        2.72       -2.17      2.17 o
   7  18   2       32.61       27.82      3.17 o
   8  18   2       11.81       14.73      2.88 o
   9  18   2       14.43       13.10      3.55 o
  10  18   2        7.35        2.56      3.28 o
  -7  19   2        5.11        3.45      7.40 o
  -6  19   2       15.53       10.85      3.49 o
  -5  19   2       10.82       10.95      2.82 o
  -4  19   2       20.99       22.45      3.17 o
  -3  19   2       15.97       21.88      5.54 o
  -2  19   2        0.01        2.81      2.65 o
  -1  19   2       55.67       63.32      4.25 o
   0  19   2        4.59        1.26      2.46 o
   1  19   2       11.59       17.91      3.03 o
   2  19   2        2.24        1.26      2.08 o
   3  19   2       29.88       29.06      4.64 o
   4  19   2        3.85       -0.56      2.38 o
   5  19   2        6.89        3.01      2.53 o
   6  19   2        0.00       -2.38      2.38 o
   7  19   2        0.94        0.71      3.08 o
  -1  20   2        4.10        3.45      3.14 o
   0  20   2       30.47       36.17      4.35 o
   1  20   2        0.13       -2.31      2.46 o
 -23   1   3        1.92       -3.17      3.17 o
 -22   1   3        0.00        0.06      2.93 o
 -21   1   3        6.36        8.89      2.72 o
 -20   1   3        0.04       -2.02      2.90 o
 -19   1   3       26.52       18.35      8.14 o
 -18   1   3        2.85        2.93      3.65 o
 -17   1   3       18.61       22.72      4.18 o
 -16   1   3       28.43       28.73      4.18 o
 -15   1   3      367.24      354.68     12.02 o
 -14   1   3      126.66      156.75      5.14 o
 -13   1   3       16.84       25.66      2.20 o
 -12   1   3     1234.04     1201.93     21.13 o
 -11   1   3       14.51       22.95      1.86 o
 -10   1   3      145.04      140.14      3.34 o
  -9   1   3        0.14        0.09      0.85 o
  -8   1   3       43.77       55.06      1.79 o
  -7   1   3      135.18      129.20      3.04 o
  -6   1   3      872.40      871.91     13.50 o
  -5   1   3      312.30      374.47      6.24 o
  -4   1   3      106.72       96.60      2.04 o
  -3   1   3      432.81      439.46      6.55 o
  -2   1   3      252.18      222.34      3.73 o
  -1   1   3     1857.03     1844.25     25.90 o
   0   1   3       58.23       84.81      2.05 o
   1   1   3     6243.60     6068.17    101.22 o
   2   1   3      247.22      234.20      4.08 o
   3   1   3      300.00      323.54      5.48 o
   4   1   3      778.62      740.09     11.78 o
   5   1   3      760.18      728.48     12.42 o
   6   1   3      464.34      426.08      6.42 o
   7   1   3      670.34      646.93     10.44 o
   8   1   3       66.90       73.46      1.89 o
   9   1   3        8.30        5.76      0.67 o
  10   1   3        0.47        1.75      0.75 o
  11   1   3        6.50        5.11      0.92 o
  12   1   3       20.97       22.61      2.70 o
  13   1   3       78.75       77.21      2.43 o
  14   1   3        2.04        0.82      1.30 o
  15   1   3       42.31       36.62      1.75 o
  16   1   3       35.09       40.35      1.87 o
  17   1   3        3.19        3.34      1.16 o
  18   1   3       23.92       21.01      1.61 o
  19   1   3        1.64        2.01      1.53 o
  20   1   3       69.92       74.61      3.37 o
  21   1   3        2.62        2.16      2.40 o
  22   1   3        5.65        9.52      2.70 o
  23   1   3        5.94       12.54      4.84 o
 -23   2   3        1.08        3.22      4.49 o
 -22   2   3       11.98        4.18      3.11 o
 -21   2   3        2.92        0.05      3.03 o
 -20   2   3        0.15       -3.59      4.44 o
 -19   2   3       10.14       15.23      4.19 o
 -18   2   3        7.37        2.22      3.84 o
 -17   2   3      115.71      103.75      6.44 o
 -16   2   3        0.10       -3.14      3.14 o
 -15   2   3       24.75       24.22      4.93 o
 -14   2   3      128.03      129.31      4.68 o
 -13   2   3      654.89      641.10     14.16 o
 -12   2   3        3.38        4.10      1.52 o
 -11   2   3        0.17        3.17      1.57 o
 -10   2   3      455.98      440.45      8.33 o
  -9   2   3       24.29       24.44      1.42 o
  -8   2   3     1159.40     1146.91     19.87 o
  -7   2   3      902.68     1014.80     17.65 o
  -6   2   3      424.87      415.50      7.73 o
  -5   2   3      143.23      131.60      3.77 o
  -4   2   3       12.82       17.74      0.94 o
  -3   2   3      604.57      598.54      8.77 o
  -2   2   3       42.38       44.37      1.14 o
  -1   2   3     3117.75     3120.90     43.06 o
   0   2   3      616.75      585.00      8.59 o
   1   2   3      310.61      279.78      4.46 o
   2   2   3      642.08      563.66     10.94 o
   3   2   3      193.15      180.13      3.41 o
   4   2   3     2648.17     2523.65     38.15 o
   5   2   3     1321.00     1324.05     23.07 o
   6   2   3     1130.90     1037.61     20.69 o
   7   2   3     1078.61     1001.85     15.74 o
   8   2   3       41.39       36.61      1.34 o
   9   2   3      304.71      317.51      5.69 o
  10   2   3      391.35      350.51      6.27 o
  11   2   3        0.03       -0.03      0.57 o
  12   2   3       92.66       77.05      2.41 o
  13   2   3      271.11      238.85      4.96 o
  14   2   3       39.96       31.70      1.66 o
  15   2   3        6.76        4.98      1.16 o
  16   2   3       19.65       13.74      2.02 o
  17   2   3        3.19        7.75      1.27 o
  18   2   3       24.71       23.55      1.90 o
  19   2   3        0.12        0.00      1.27 o
  20   2   3        3.46        6.46      1.66 o
  21   2   3        0.02       -0.02      2.07 o
  22   2   3       15.31       17.33      2.81 o
  23   2   3        0.01        7.40      7.40 o
 -23   3   3        0.11        0.39      4.26 o
 -22   3   3        2.36        5.06      4.68 o
 -21   3   3        2.61       -0.99      3.00 o
 -20   3   3        2.10        1.34      3.55 o
 -19   3   3       15.46        9.84      3.91 o
 -18   3   3       23.27       17.75      6.41 o
 -17   3   3        9.49       15.99      6.66 o
 -16   3   3       54.22       43.59      4.49 o
 -15   3   3        1.18        1.54      2.22 o
 -14   3   3        8.32       13.69      2.20 o
 -13   3   3       19.65       25.78      3.05 o
 -12   3   3       25.36       28.35      2.13 o
 -11   3   3      153.12      185.53      5.28 o
 -10   3   3       73.11       75.98      2.04 o
  -9   3   3      138.63      120.06      2.83 o
  -8   3   3      281.83      303.29      5.90 o
  -7   3   3       69.76       84.60      2.23 o
  -6   3   3     1335.07     1421.21     24.37 o
  -5   3   3       76.24      107.57      2.61 o
  -4   3   3     1686.64     1848.42     31.45 o
  -3   3   3     1311.07     1438.72     20.20 o
  -2   3   3     2350.14     2429.33     33.61 o
  -1   3   3      456.91      399.83      6.59 o
   0   3   3       24.38       24.84      0.98 o
   1   3   3      133.98      115.71      2.57 o
   2   3   3      451.48      420.63      7.12 o
   3   3   3      242.06      228.68      4.64 o
   4   3   3      272.13      275.56      5.58 o
   5   3   3       91.28       89.10      2.56 o
   6   3   3     1098.12     1066.61     18.81 o
   7   3   3       13.97       22.52      1.09 o
   8   3   3      371.35      348.49      6.07 o
   9   3   3       37.60       38.56      1.84 o
  10   3   3      163.35      158.26      3.06 o
  11   3   3        0.00        3.10      0.77 o
  12   3   3       62.32       60.04      2.04 o
  13   3   3      428.40      382.48      7.16 o
  14   3   3       28.69       26.38      1.72 o
  15   3   3       16.80       12.14      1.39 o
  16   3   3       98.84       94.07      3.10 o
  17   3   3       85.28       88.53      3.09 o
  18   3   3        1.09        3.50      1.93 o
  19   3   3        2.16        0.08      1.38 o
  20   3   3        7.81       12.50      2.13 o
  21   3   3        3.67        4.05      6.41 o
  22   3   3       14.06       22.58      3.53 o
  23   3   3        0.17        2.44      3.04 o
 -23   4   3        1.88        2.90      4.47 o
 -22   4   3        0.68       -4.14      4.14 o
 -21   4   3        1.75       -3.55      3.55 o
 -20   4   3        1.67       -3.45      3.45 o
 -19   4   3        0.09       -3.55      3.55 o
 -18   4   3        0.16       -2.96      4.93 o
 -17   4   3        0.01       -0.99      4.93 o
 -16   4   3       14.45        5.75      2.47 o
 -15   4   3       16.93       14.66      2.20 o
 -14   4   3        4.82        1.18      1.83 o
 -13   4   3       13.33        8.96      1.89 o
 -12   4   3      352.73      343.29      8.50 o
 -11   4   3        5.10        5.97      1.41 o
 -10   4   3       73.86       83.77      3.11 o
  -9   4   3        4.06        9.59      1.26 o
  -8   4   3       74.43       85.30      2.93 o
  -7   4   3       44.91       41.48      1.95 o
  -6   4   3      123.74      118.92      3.50 o
  -5   4   3      307.65      391.46      8.72 o
  -4   4   3       28.03       35.84      2.52 o
  -3   4   3        8.67        9.50      0.90 o
  -2   4   3      400.60      411.43      7.81 o
  -1   4   3      168.82      178.07      3.85 o
   0   4   3      168.05      143.09      3.25 o
   1   4   3      238.11      220.77      4.12 o
   2   4   3      592.77      550.29      9.11 o
   3   4   3      109.87       96.79      2.30 o
   4   4   3       74.12       65.72      2.14 o
   5   4   3       40.41       48.51      2.22 o
   6   4   3      101.16       83.82      2.39 o
   7   4   3       32.10       27.06      0.99 o
   8   4   3      452.24      414.25      6.01 o
   9   4   3       57.82       58.19      1.58 o
  10   4   3       71.58       65.66      1.79 o
  11   4   3      269.73      243.32      4.37 o
  12   4   3      465.11      436.21      7.11 o
  13   4   3       28.29       32.55      1.55 o
  14   4   3      166.78      137.95      3.58 o
  15   4   3       46.40       52.16      2.37 o
  16   4   3      324.63      314.50      6.46 o
  17   4   3       20.88       25.64      1.90 o
  18   4   3       36.52       24.78      1.92 o
  19   4   3        5.97        7.71      1.97 o
  20   4   3       16.07       14.64      2.51 o
  21   4   3        0.28       -2.12      2.12 o
  22   4   3        0.05        9.18      6.16 o
  23   4   3       23.62       24.16      3.94 o
 -22   5   3        3.32        5.14      4.37 o
 -21   5   3        9.41       11.93      4.37 o
 -20   5   3        8.53        5.19      3.91 o
 -19   5   3        1.18       -3.36      3.36 o
 -18   5   3        8.45        8.03      3.55 o
 -17   5   3        0.25       -3.45      4.93 o
 -16   5   3      102.54       91.56      4.92 o
 -15   5   3        0.72        1.51      3.20 o
 -14   5   3        1.67       -1.21      5.42 o
 -13   5   3       12.20       11.45      2.13 o
 -12   5   3       10.79       13.49      2.00 o
 -11   5   3      144.54      172.98      5.18 o
 -10   5   3        3.96        9.69      2.02 o
  -9   5   3      153.64      166.66      4.61 o
  -8   5   3        2.57        3.60      0.75 o
  -7   5   3       23.98       24.76      1.24 o
  -6   5   3      479.23      489.27      9.10 o
  -5   5   3       40.79       56.42      1.79 o
  -4   5   3        1.41        0.36      0.61 o
  -3   5   3      139.42      134.12      2.81 o
  -2   5   3       10.28        7.54      1.79 o
  -1   5   3      810.00      850.88     13.94 o
   0   5   3     2351.96     2462.68     37.32 o
   1   5   3       87.83       87.23      4.19 o
   2   5   3       15.60       24.08      0.94 o
   3   5   3     2220.07     2353.17     30.27 o
   4   5   3     1374.08     1395.97     20.87 o
   5   5   3        6.69        8.76      1.05 o
   6   5   3      735.52      748.80     11.43 o
   7   5   3       91.55      101.68      2.04 o
   8   5   3       27.41       32.36      1.19 o
   9   5   3      260.51      253.82      4.09 o
  10   5   3       61.08       55.60      1.63 o
  11   5   3      118.58      107.04      2.51 o
  12   5   3      203.08      199.86      3.88 o
  13   5   3        1.43        2.27      1.28 o
  14   5   3       76.60       72.98      2.34 o
  15   5   3      104.26       90.79      3.45 o
  16   5   3        1.14        8.56      1.53 o
  17   5   3       17.44       21.56      1.88 o
  18   5   3        1.27        3.51      2.34 o
  19   5   3       20.74       26.56      3.47 o
  20   5   3       30.87       44.25      3.45 o
  21   5   3        0.12        3.09      2.22 o
  22   5   3       17.69       17.17      7.15 o
 -22   6   3        0.06        7.28      4.37 o
 -21   6   3        1.40        0.43      5.18 o
 -20   6   3       50.96       49.52      5.56 o
 -19   6   3        1.28        3.18      3.65 o
 -18   6   3       17.21       23.15      5.18 o
 -17   6   3       26.19       17.91      3.99 o
 -16   6   3        0.00        3.39      2.54 o
 -15   6   3       25.46       29.47      3.28 o
 -14   6   3        3.03        1.64      2.47 o
 -13   6   3       97.52       98.62      5.20 o
 -12   6   3       71.77       65.46      4.26 o
 -11   6   3      296.93      301.25      9.69 o
 -10   6   3      532.42      491.09     11.16 o
  -9   6   3        6.65       13.82      1.66 o
  -8   6   3       31.04       34.96      1.63 o
  -7   6   3        3.23        4.20      0.65 o
  -6   6   3        6.11        5.67      0.75 o
  -5   6   3        7.89        8.10      1.06 o
  -4   6   3      531.31      531.70      8.00 o
  -3   6   3       26.42       25.49      1.73 o
  -2   6   3       89.49       65.66      3.89 o
  -1   6   3     3496.91     3700.63     55.23 o
   0   6   3      379.37      416.91      6.95 o
   1   6   3      323.28      289.77      4.72 o
   2   6   3        0.54        0.23      0.74 o
   3   6   3      493.46      517.59      7.36 o
   4   6   3     1034.23     1062.77     14.15 o
   5   6   3       68.57       76.58      1.78 o
   6   6   3        0.23       -0.15      0.60 o
   7   6   3      133.68      129.95      2.69 o
   8   6   3      151.91      158.39      2.84 o
   9   6   3       46.27       53.31      1.59 o
  10   6   3       20.47       24.53      1.13 o
  11   6   3       16.20       19.93      1.23 o
  12   6   3       38.38       31.15      1.56 o
  13   6   3      301.33      269.57      6.01 o
  14   6   3       96.26       81.27      2.41 o
  15   6   3        2.21        0.36      1.24 o
  16   6   3       23.25       24.30      2.03 o
  17   6   3       17.16       17.70      2.54 o
  18   6   3        0.20       -1.77      1.77 o
  19   6   3       11.31       18.96      2.64 o
  20   6   3       12.90       22.63      2.87 o
  21   6   3        2.98        3.30      4.26 o
  22   6   3        0.22       -1.83      2.34 o
 -22   7   3        5.16        2.99      7.64 o
 -21   7   3        3.34       -3.91      3.91 o
 -20   7   3       10.42       14.54      4.47 o
 -19   7   3        1.52        5.38      4.01 o
 -18   7   3       14.37       19.83      3.07 o
 -17   7   3        0.97        0.01      2.17 o
 -16   7   3       80.62       65.99      3.82 o
 -15   7   3       15.81       14.26      4.44 o
 -14   7   3       16.78       15.63      2.91 o
 -13   7   3      222.61      222.89      8.28 o
 -12   7   3        6.72        4.83      2.46 o
 -11   7   3      409.23      403.16     16.52 o
 -10   7   3       85.74       94.10      4.84 o
  -9   7   3      292.77      298.96      7.36 o
  -8   7   3       18.09       19.37      1.79 o
  -7   7   3      264.25      236.29      4.40 o
  -6   7   3      212.56      211.58      3.95 o
  -5   7   3      530.41      514.38      8.49 o
  -4   7   3       34.19       33.83      1.59 o
  -3   7   3       26.78       26.75      1.28 o
  -2   7   3      877.72      921.05     14.58 o
  -1   7   3      384.75      474.20      7.97 o
   0   7   3      640.96      658.88     11.88 o
   1   7   3       66.16       56.97      2.49 o
   2   7   3        1.52        3.13      0.72 o
   3   7   3       41.66       53.84      1.83 o
   4   7   3       31.66       31.35      1.23 o
   5   7   3      316.15      341.20      6.32 o
   6   7   3       74.58       78.11      2.09 o
   7   7   3       61.14       56.86      1.99 o
   8   7   3      259.29      252.21      4.08 o
   9   7   3       14.55       12.05      0.98 o
  10   7   3       28.00       29.22      1.37 o
  11   7   3       25.97       18.08      1.11 o
  12   7   3       12.50        8.26      1.11 o
  13   7   3       91.92       98.55      2.70 o
  14   7   3        8.44        4.24      1.65 o
  15   7   3        3.70        3.40      1.86 o
  16   7   3       55.52       50.86      3.85 o
  17   7   3        9.66        9.49      2.30 o
  18   7   3        2.27        2.80      1.97 o
  19   7   3        1.28       -2.52      3.94 o
  20   7   3       14.01       21.30      2.96 o
  21   7   3        0.05       -0.29      2.63 o
 -21   8   3        1.01       -3.65      4.10 o
 -20   8   3       27.97       28.53      4.83 o
 -19   8   3        9.75       19.85      4.37 o
 -18   8   3      209.05      223.71      7.45 o
 -17   8   3       21.42       15.92      2.81 o
 -16   8   3       31.50       36.59      3.15 o
 -15   8   3       37.11       38.49      3.11 o
 -14   8   3        0.54       -2.16      2.16 o
 -13   8   3       12.11       12.27      2.83 o
 -12   8   3       15.92       16.11      2.83 o
 -11   8   3       27.54       25.05      3.19 o
 -10   8   3       33.00       32.89      3.19 o
  -9   8   3        6.28        4.98      1.50 o
  -8   8   3        3.92        3.28      1.19 o
  -7   8   3      223.02      241.58      6.27 o
  -6   8   3      192.06      183.82      3.61 o
  -5   8   3        1.01        0.82      0.73 o
  -4   8   3       25.17       21.63      1.08 o
  -3   8   3       17.54       17.91      1.35 o
  -2   8   3     1107.05     1109.59     17.49 o
  -1   8   3      119.94       91.77      2.45 o
   0   8   3      230.28      255.99      5.58 o
   1   8   3      111.79      130.71      3.38 o
   2   8   3        5.71        8.27      1.62 o
   3   8   3       23.28       23.84      1.25 o
   4   8   3        0.42        0.21      0.61 o
   5   8   3      224.85      225.14      3.77 o
   6   8   3       47.19       38.96      1.23 o
   7   8   3      416.73      399.70      5.55 o
   8   8   3       29.99       31.22      1.35 o
   9   8   3      217.23      209.94      3.46 o
  10   8   3       31.29       26.66      1.23 o
  11   8   3       15.21       14.59      1.23 o
  12   8   3       37.77       37.99      1.88 o
  13   8   3       74.99       68.67      2.85 o
  14   8   3       91.23       76.14      3.71 o
  15   8   3        2.54        2.64      1.83 o
  16   8   3       67.79       75.39      3.84 o
  17   8   3       15.92       18.66      2.51 o
  18   8   3        1.38        0.88      2.65 o
  19   8   3        0.43        4.29      2.32 o
  20   8   3        1.15       -0.10      5.60 o
  21   8   3        4.13        4.87      5.21 o
 -21   9   3        6.33       -3.94      6.90 o
 -20   9   3       13.38       15.18      4.55 o
 -19   9   3        0.07        1.56      2.81 o
 -18   9   3       26.88       40.64      4.47 o
 -17   9   3       24.14       24.05      3.11 o
 -16   9   3        6.60       11.83      2.52 o
 -15   9   3        0.08        2.46      2.08 o
 -14   9   3        0.72       -1.69      2.04 o
 -13   9   3       28.31       20.81      2.52 o
 -12   9   3      108.20       97.59      5.45 o
 -11   9   3      154.04      156.09     10.35 o
 -10   9   3       94.80       80.52      5.92 o
  -9   9   3        0.83       -1.29      1.29 o
  -8   9   3        0.13       -1.01      2.20 o
  -7   9   3      248.59      261.84      6.71 o
  -6   9   3       32.48       24.88      1.53 o
  -5   9   3        0.06        0.61      1.39 o
  -4   9   3        2.30        3.03      0.75 o
  -3   9   3      215.57      212.14      4.78 o
  -2   9   3      284.41      256.19      5.47 o
  -1   9   3      147.82      148.27      3.88 o
   0   9   3     1439.98     1470.01     25.74 o
   1   9   3       86.99       84.57      5.90 o
   2   9   3       47.26       41.04      3.17 o
   3   9   3       48.54       50.70      2.65 o
   4   9   3       29.67       31.44      1.56 o
   5   9   3       52.78       55.37      1.98 o
   6   9   3       19.53       18.81      1.07 o
   7   9   3        3.24        5.19      0.89 o
   8   9   3      129.35      132.53      2.69 o
   9   9   3       69.14       69.69      2.66 o
  10   9   3       98.58       74.76      4.46 o
  11   9   3       11.07       12.33      1.29 o
  12   9   3       40.75       41.70      2.31 o
  13   9   3        0.00       -2.57      2.57 o
  14   9   3       21.91       21.89      2.27 o
  15   9   3       13.81       12.08      2.27 o
  16   9   3        2.97        4.38      2.22 o
  17   9   3       22.45       25.08      2.68 o
  18   9   3        0.13       -0.42      3.85 o
  19   9   3       19.01       21.21      4.65 o
  20   9   3        5.75        4.42      2.64 o
 -20  10   3        3.28       -2.47      4.10 o
 -19  10   3        0.03        1.65      2.86 o
 -18  10   3       18.32       23.30      3.52 o
 -17  10   3        7.47       12.05      2.93 o
 -16  10   3       23.58       24.77      3.15 o
 -15  10   3       24.49       24.64      2.82 o
 -14  10   3        0.97        0.06      2.04 o
 -13  10   3        2.30        0.30      2.04 o
 -12  10   3       31.82       21.42      2.64 o
 -11  10   3       44.07       48.14      4.23 o
 -10  10   3       41.68       39.61      3.91 o
  -9  10   3       37.50       39.75      2.98 o
  -8  10   3       19.89       15.56      1.83 o
  -7  10   3       11.12        9.31      1.52 o
  -6  10   3      131.69      120.32      5.55 o
  -5  10   3        0.90       -1.85      1.85 o
  -4  10   3       31.24       33.82      3.34 o
  -3  10   3       36.48       39.33      2.14 o
  -2  10   3       20.93       22.17      1.40 o
  -1  10   3        1.42        0.56      1.05 o
   0  10   3        0.66        1.76      1.06 o
   1  10   3      302.78      302.42      5.68 o
   2  10   3        3.60        3.05      0.80 o
   3  10   3      220.45      220.52      4.53 o
   4  10   3        9.98        5.80      1.20 o
   5  10   3       76.68       78.05      2.15 o
   6  10   3      248.96      241.23      3.99 o
   7  10   3       87.15       88.49      2.40 o
   8  10   3       10.81       13.16      1.23 o
   9  10   3        0.61       -0.71      1.08 o
  10  10   3       22.14       23.15      2.96 o
  11  10   3       93.47       82.61      3.09 o
  12  10   3       20.10       18.03      2.13 o
  13  10   3        4.93        4.68      1.86 o
  14  10   3        2.21       -1.41      1.83 o
  15  10   3        9.50        9.08      2.24 o
  16  10   3        1.34        2.32      2.52 o
  17  10   3        2.42        3.89      2.20 o
  18  10   3        4.24        3.90      2.30 o
  19  10   3        0.78        0.87      2.30 o
  20  10   3        3.17        1.30      2.69 o
 -19  11   3        2.59        0.39      2.98 o
 -18  11   3        1.96        4.46      3.01 o
 -17  11   3       25.07       28.21      3.45 o
 -16  11   3        3.13       -0.76      2.48 o
 -15  11   3        4.09        1.44      2.34 o
 -14  11   3        3.70        3.76      2.23 o
 -13  11   3        2.67        1.83      2.24 o
 -12  11   3        3.31       -0.30      2.60 o
 -11  11   3      357.70      332.22      8.81 o
 -10  11   3      144.46      136.49      4.83 o
  -9  11   3       45.22       38.38      2.18 o
  -8  11   3       19.48       14.80      2.72 o
  -7  11   3        0.09       -1.06      1.24 o
  -6  11   3        4.08        1.83      1.48 o
  -5  11   3       12.92       11.97      1.64 o
  -4  11   3        5.92        1.00      1.78 o
  -3  11   3      184.31      176.76      4.42 o
  -2  11   3      111.70       99.94      3.20 o
  -1  11   3       96.03      100.48      3.29 o
   0  11   3      690.68      673.71     11.37 o
   1  11   3       38.45       38.33      2.15 o
   2  11   3       26.11       27.86      2.44 o
   3  11   3      407.89      399.74      7.31 o
   4  11   3       37.88       34.98      1.76 o
   5  11   3      287.67      282.02      5.55 o
   6  11   3       30.46       26.06      1.69 o
   7  11   3       13.69       13.57      1.46 o
   8  11   3      286.59      282.80      5.67 o
   9  11   3       62.86       67.12      2.61 o
  10  11   3      120.01      126.08      3.55 o
  11  11   3        4.90        4.21      1.68 o
  12  11   3        7.13        6.31      1.86 o
  13  11   3        0.02       -1.09      1.62 o
  14  11   3       14.83       17.38      2.51 o
  15  11   3        1.08        0.31      1.95 o
  16  11   3        0.63       -1.60      3.92 o
  17  11   3        0.81        0.44      2.31 o
  18  11   3        0.02       -2.22      2.22 o
  19  11   3        2.32        2.02      2.72 o
 -18  12   3       34.84       46.84      4.20 o
 -17  12   3        6.18        2.87      2.74 o
 -16  12   3        9.11       14.34      6.52 o
 -15  12   3       11.25       10.43      4.09 o
 -14  12   3        2.69       -0.80      2.28 o
 -13  12   3       27.76       24.93      2.93 o
 -12  12   3        0.23       -2.50      2.80 o
 -11  12   3       50.80       49.05      4.24 o
 -10  12   3       70.73       70.22      3.67 o
  -9  12   3      112.56       97.81      4.12 o
  -8  12   3       81.59       80.92      3.12 o
  -7  12   3      131.19      128.44      3.84 o
  -6  12   3       18.09       18.46      1.66 o
  -5  12   3      120.98      115.66      3.28 o
  -4  12   3        0.02       -0.38      1.15 o
  -3  12   3       61.83       64.70      2.68 o
  -2  12   3      830.84      847.06     15.58 o
  -1  12   3      699.16      690.26     14.16 o
   0  12   3      110.97      116.02      4.25 o
   1  12   3        0.38       -1.02      1.58 o
   2  12   3      661.88      692.44     10.91 o
   3  12   3      107.88      105.22      3.31 o
   4  12   3      233.17      239.67      5.51 o
   5  12   3       34.87       32.52      1.81 o
   6  12   3       82.00       79.23      2.78 o
   7  12   3       52.96       50.29      2.33 o
   8  12   3      170.40      180.53      4.38 o
   9  12   3      332.95      347.65      8.83 o
  10  12   3       84.60       79.89      3.77 o
  11  12   3       19.16       19.29      2.47 o
  12  12   3       35.89       37.35      2.90 o
  13  12   3       29.56       29.07      3.37 o
  14  12   3       41.44       40.32      3.16 o
  15  12   3        0.25       -0.99      1.92 o
  16  12   3        0.01        1.12      4.04 o
  17  12   3        2.34        0.92      2.17 o
  18  12   3        1.60        5.14      2.96 o
 -17  13   3        5.34        3.71      2.98 o
 -16  13   3        2.63       -2.65      2.68 o
 -15  13   3        4.49        5.84      2.86 o
 -14  13   3        0.27       -2.58      2.58 o
 -13  13   3       19.39       23.69      5.11 o
 -12  13   3        0.02        1.12      2.34 o
 -11  13   3        1.49       -0.93      3.12 o
 -10  13   3        5.24       10.26      3.46 o
  -9  13   3        3.23        3.07      2.30 o
  -8  13   3       12.39        8.59      1.73 o
  -7  13   3       14.00       12.57      1.73 o
  -6  13   3       47.30       40.86      2.33 o
  -5  13   3      135.94      142.75      4.13 o
  -4  13   3       42.20       49.16      2.44 o
  -3  13   3       38.89       36.48      1.91 o
  -2  13   3       16.41       13.04      1.47 o
  -1  13   3        5.51        3.74      1.30 o
   0  13   3       75.17       75.55      2.45 o
   1  13   3       10.77        8.86      1.50 o
   2  13   3        5.54        4.66      1.55 o
   3  13   3       39.77       46.83      4.29 o
   4  13   3        2.85        4.38      1.34 o
   5  13   3        0.01       -1.54      1.54 o
   6  13   3      170.37      167.37      4.15 o
   7  13   3        6.50        5.66      1.63 o
   8  13   3      266.66      258.86      5.55 o
   9  13   3       47.49       53.98      2.53 o
  10  13   3        2.46        6.27      1.88 o
  11  13   3        0.09       -0.49      1.83 o
  12  13   3        0.14       -1.55      2.23 o
  13  13   3        8.20       11.98      2.36 o
  14  13   3       11.66       12.04      2.55 o
  15  13   3        0.01       -1.96      2.17 o
  16  13   3       12.12       13.77      3.59 o
  17  13   3        9.29        4.71      3.20 o
 -16  14   3        5.41        5.13      4.10 o
 -15  14   3        2.72        0.36      2.86 o
 -14  14   3       17.20       17.54      3.15 o
 -13  14   3        1.62        3.42      2.59 o
 -12  14   3        2.48        0.56      2.48 o
 -11  14   3        8.30       14.76      2.78 o
 -10  14   3       39.63       40.95      3.32 o
  -9  14   3        4.16        1.68      2.60 o
  -8  14   3        3.22        0.99      2.00 o
  -7  14   3        6.05       -0.08      2.42 o
  -6  14   3        8.16       10.38      1.81 o
  -5  14   3       50.41       54.90      2.76 o
  -4  14   3       37.20       34.40      3.88 o
  -3  14   3      247.41      260.09      6.16 o
  -2  14   3       50.24       52.12      3.12 o
  -1  14   3      174.04      198.62      4.99 o
   0  14   3      120.93      112.42      3.70 o
   1  14   3       39.81       42.65      2.35 o
   2  14   3      115.62      113.38      3.66 o
   3  14   3       53.67       61.72      2.81 o
   4  14   3        2.26        0.60      1.50 o
   5  14   3       12.94       15.42      2.06 o
   6  14   3       50.36       50.57      2.47 o
   7  14   3        3.03        2.26      1.53 o
   8  14   3        5.18        4.34      1.64 o
   9  14   3       24.24       24.12      2.35 o
  10  14   3        3.44        2.31      2.94 o
  11  14   3        1.43        1.07      2.09 o
  12  14   3       12.92       14.26      2.55 o
  13  14   3       31.38       34.56      3.20 o
  14  14   3       28.89       34.74      3.27 o
  15  14   3        4.34        3.35      2.98 o
  16  14   3        3.74        4.29      5.42 o
 -15  15   3        0.97        3.82      3.81 o
 -14  15   3        0.44        1.17      3.81 o
 -13  15   3       36.07       35.67      6.78 o
 -12  15   3        0.47        1.02      2.59 o
 -11  15   3        0.89       -2.34      2.34 o
 -10  15   3       12.49       13.42      2.68 o
  -9  15   3        2.67       -0.43      2.23 o
  -8  15   3        2.51       -2.24      2.24 o
  -7  15   3       21.90       19.68      2.81 o
  -6  15   3       71.45       70.73      3.22 o
  -5  15   3       19.17       10.39      2.35 o
  -4  15   3       78.39       85.02      3.59 o
  -3  15   3      157.86      146.60      5.06 o
  -2  15   3       22.84       20.45      2.53 o
  -1  15   3        0.22       -1.53      1.53 o
   0  15   3      107.37      101.36      3.55 o
   1  15   3       16.13       18.32      2.10 o
   2  15   3       46.63       51.78      2.69 o
   3  15   3       18.73       17.96      2.00 o
   4  15   3       17.25       10.32      2.14 o
   5  15   3       15.43       15.26      2.35 o
   6  15   3       32.45       33.88      2.33 o
   7  15   3        0.04       -0.21      1.47 o
   8  15   3        1.03        0.46      1.67 o
   9  15   3        0.71        1.38      3.16 o
  10  15   3        3.49        4.80      2.82 o
  11  15   3        1.58        0.58      2.13 o
  12  15   3        3.80        5.81      2.45 o
  13  15   3       28.03       31.15      3.37 o
  14  15   3        0.18        7.47      3.04 o
  15  15   3       38.44       50.29      5.42 o
 -13  16   3        9.27        1.42      3.81 o
 -12  16   3       23.94       22.93      4.18 o
 -11  16   3        5.12        2.90      2.82 o
 -10  16   3        0.38        0.25      2.52 o
  -9  16   3       47.43       50.57      3.90 o
  -8  16   3       16.20       12.15      3.18 o
  -7  16   3        2.79       -0.33      2.34 o
  -6  16   3        7.20        5.95      2.38 o
  -5  16   3        7.78        7.73      2.08 o
  -4  16   3       28.10       28.82      4.48 o
  -3  16   3        6.90        1.78      2.08 o
  -2  16   3       38.63       40.41      6.40 o
  -1  16   3      114.32      120.79      4.65 o
   0  16   3        0.39       -1.33      1.85 o
   1  16   3        0.52       -1.65      1.65 o
   2  16   3      139.82      158.76      4.79 o
   3  16   3        0.02       -0.44      1.70 o
   4  16   3       31.08       30.31      2.45 o
   5  16   3        1.43        0.46      1.70 o
   6  16   3       18.19       19.12      2.20 o
   7  16   3        0.13        0.24      2.15 o
   8  16   3       62.98       69.61      4.84 o
   9  16   3       32.04       30.50      5.92 o
  10  16   3       48.88       45.62      3.61 o
  11  16   3       33.16       32.71      3.37 o
  12  16   3       37.29       43.66      4.44 o
  13  16   3        0.73        8.18      3.28 o
 -11  17   3        4.40        3.94      3.81 o
 -10  17   3        1.72       -0.13      3.42 o
  -9  17   3        0.51        2.55      2.82 o
  -8  17   3        9.02        4.03      4.40 o
  -7  17   3        0.24       -0.32      2.95 o
  -6  17   3       22.41       22.94      3.55 o
  -5  17   3       16.18       17.33      3.45 o
  -4  17   3        6.86        5.77      6.41 o
  -3  17   3        0.62       -1.99      1.99 o
  -2  17   3        4.14        1.48      2.17 o
  -1  17   3       16.47       15.39      2.59 o
   0  17   3        0.03       -1.46      2.08 o
   1  17   3        0.00       -0.62      1.85 o
   2  17   3        6.75        7.26      2.00 o
   3  17   3        0.23       -1.11      1.70 o
   4  17   3        0.96       -1.65      1.78 o
   5  17   3        5.31        3.37      1.95 o
   6  17   3        0.92       -2.44      2.44 o
   7  17   3        7.17        4.75      2.72 o
   8  17   3       14.79       12.87      3.08 o
   9  17   3        2.15        3.13      2.96 o
  10  17   3       13.65       15.28      4.44 o
  11  17   3        0.08       -2.47      3.45 o
  -9  18   3       38.34       27.12      5.42 o
  -8  18   3       12.66       15.28      4.93 o
  -7  18   3       16.71        9.86      4.44 o
  -6  18   3       52.83       65.81      5.19 o
  -5  18   3       15.19       18.94      6.16 o
  -4  18   3        2.74        3.20      3.14 o
  -3  18   3       36.77       40.22      7.15 o
  -2  18   3       12.54       10.93      3.19 o
  -1  18   3       15.28       19.14      3.43 o
   0  18   3        0.05       -3.94      3.94 o
   1  18   3        2.91       -0.62      2.72 o
   2  18   3       19.55       17.46      2.82 o
   3  18   3       15.34       21.65      6.38 o
   4  18   3        7.49        9.63      2.96 o
   5  18   3       26.85       22.94      3.43 o
   6  18   3        0.18       -2.56      2.60 o
   7  18   3        0.00       -1.23      2.79 o
   8  18   3        9.24       10.85      4.44 o
   9  18   3        1.96        1.48      3.94 o
  -5  19   3        4.38        2.96      4.44 o
  -4  19   3        1.34        6.90      4.44 o
  -3  19   3        7.49        0.21      4.93 o
  -2  19   3        0.04       -2.95      2.95 o
  -1  19   3        4.28        1.04      3.08 o
   0  19   3        4.17       -0.38      2.95 o
   1  19   3       12.73       14.10      3.43 o
   2  19   3        2.49        0.49      3.08 o
   3  19   3        5.40        2.28      2.53 o
   4  19   3        6.14       -2.60      2.60 o
   5  19   3        0.01        0.49      3.94 o
 -22   0   4        1.80        0.99      6.41 o
 -21   0   4        6.11        0.99      6.41 o
 -20   0   4       15.36       10.35      6.41 o
 -19   0   4        0.77       -1.48      5.42 o
 -18   0   4       38.81       23.17      6.41 o
 -17   0   4        0.26       -2.96      4.44 o
 -16   0   4        3.60        0.99      4.44 o
 -15   0   4       47.18       48.32      6.41 o
 -14   0   4        5.53       -2.96      3.45 o
 -13   0   4        0.13       -3.45      3.45 o
 -12   0   4       34.31       33.31      2.72 o
 -11   0   4      825.31      820.18     21.04 o
 -10   0   4      221.38      217.42      6.74 o
  -9   0   4        4.58        3.51      1.27 o
  -8   0   4      112.53      113.67      4.26 o
  -7   0   4      670.95      663.33     17.04 o
  -6   0   4     1061.59     1065.20     21.31 o
  -5   0   4      472.11      499.47     13.19 o
  -4   0   4      119.04      101.81      3.79 o
  -3   0   4     4586.47     4798.27     93.93 o
  -2   0   4      575.71      519.81     11.45 o
  -1   0   4     6164.01     6476.65    126.18 o
   0   0   4      559.95      487.41     10.88 o
   1   0   4     2189.58     2056.45     80.86 o
   2   0   4     1372.76     1326.06     32.88 o
   3   0   4     2943.70     2790.38     67.19 o
   4   0   4        0.12        2.28      1.27 o
   5   0   4      418.06      327.48      7.21 o
   6   0   4      254.43      253.78      6.05 o
   7   0   4      240.05      250.59      5.95 o
   8   0   4      444.09      424.87      9.41 o
   9   0   4       51.97       45.60      2.04 o
  10   0   4      516.88      438.18     13.56 o
  11   0   4      847.46      770.58     20.43 o
  12   0   4      394.17      392.73     11.49 o
  13   0   4      215.41      223.20      7.64 o
  14   0   4      120.27      109.89      4.92 o
  15   0   4      327.06      290.58      9.71 o
  16   0   4       96.78       89.85      3.80 o
  17   0   4        9.51        7.32      1.86 o
  18   0   4       35.32       34.48      2.78 o
  19   0   4       61.36       74.24      5.63 o
  20   0   4        0.28        2.41      4.93 o
  21   0   4        4.04       -1.79      2.54 o
  22   0   4       17.24       17.92      3.48 o
 -22   1   4        0.09       -1.42      4.14 o
 -21   1   4        0.68        0.99      6.41 o
 -20   1   4        3.05        1.97      4.18 o
 -19   1   4        0.00       -2.47      3.49 o
 -18   1   4        0.05        0.21      3.65 o
 -17   1   4        7.01        3.19      3.30 o
 -16   1   4        5.29        8.36      3.30 o
 -15   1   4      283.12      310.73     12.33 o
 -14   1   4       96.68       92.59      5.40 o
 -13   1   4       38.42       37.43      2.51 o
 -12   1   4        7.06        3.98      1.53 o
 -11   1   4       56.54       76.62      2.63 o
 -10   1   4       23.79       28.34      1.57 o
  -9   1   4       26.62       23.72      1.42 o
  -8   1   4       86.98       72.25      2.29 o
  -7   1   4      180.45      180.14      3.45 o
  -6   1   4      557.74      604.46      9.85 o
  -5   1   4       71.51       73.33      1.89 o
  -4   1   4      284.76      284.44      5.02 o
  -3   1   4      485.76      498.54      8.48 o
  -2   1   4     1290.22     1314.26     18.89 o
  -1   1   4      607.19      611.03      9.31 o
   0   1   4       35.21       27.79      1.44 o
   1   1   4       84.12       94.19      3.60 o
   2   1   4     2226.41     2206.19     33.60 o
   3   1   4        0.06        1.64      0.65 o
   4   1   4        0.47        0.42      0.42 o
   5   1   4       84.59       79.63      2.03 o
   6   1   4        4.00        1.10      0.54 o
   7   1   4        8.23        8.69      0.69 o
   8   1   4       49.41       46.59      1.61 o
   9   1   4       62.99       56.68      1.84 o
  10   1   4      125.26      119.16      2.91 o
  11   1   4       42.29       40.16      1.78 o
  12   1   4       29.18       24.68      1.84 o
  13   1   4       36.33       33.25      1.96 o
  14   1   4        1.40       -0.08      1.38 o
  15   1   4       17.92       27.87      1.90 o
  16   1   4       11.46       14.73      1.68 o
  17   1   4      103.00      102.03      3.04 o
  18   1   4        1.73        4.00      1.28 o
  19   1   4        0.05        2.22      1.48 o
  20   1   4        0.05        1.32      1.52 o
  21   1   4        0.04       -1.30      1.85 o
  22   1   4        0.03        1.43      1.90 o
 -22   2   4        0.02       -3.65      3.65 o
 -21   2   4        1.24        0.00      6.41 o
 -20   2   4        3.35       10.35      6.41 o
 -19   2   4        1.59       -1.23      3.49 o
 -18   2   4        0.07       -1.35      3.30 o
 -17   2   4        1.24       -3.30      3.30 o
 -16   2   4       48.57       45.21      7.89 o
 -15   2   4        2.87       18.27      3.49 o
 -14   2   4       44.36       40.70      4.00 o
 -13   2   4       17.86       18.27      2.67 o
 -12   2   4        5.96        5.37      1.73 o
 -11   2   4      114.21      104.14      4.21 o
 -10   2   4      180.10      167.56      3.95 o
  -9   2   4        3.54        2.04      0.98 o
  -8   2   4       17.78       21.91      1.27 o
  -7   2   4      143.42      136.35      4.20 o
  -6   2   4       40.59       45.09      1.78 o
  -5   2   4        5.23        8.08      1.29 o
  -4   2   4        2.86        2.47      0.64 o
  -3   2   4     1260.94     1328.22     18.85 o
  -2   2   4       79.99       75.03      2.76 o
  -1   2   4      803.36      808.62     12.01 o
   0   2   4      864.71      853.68     12.40 o
   1   2   4       27.30       35.11      1.57 o
   2   2   4        1.68        2.67      0.64 o
   3   2   4      111.99      120.11      2.62 o
   4   2   4      440.31      439.89      7.49 o
   5   2   4      293.45      280.38      5.15 o
   6   2   4       21.11       16.66      1.00 o
   7   2   4      166.26      170.58      3.47 o
   8   2   4       43.77       48.09      1.60 o
   9   2   4       89.99       83.52      2.25 o
  10   2   4      183.01      167.22      3.63 o
  11   2   4        8.80       11.43      1.12 o
  12   2   4       22.36       19.96      1.45 o
  13   2   4        2.13        4.01      1.16 o
  14   2   4       16.89       14.77      1.83 o
  15   2   4       73.19       73.98      2.78 o
  16   2   4      110.41      107.77      3.38 o
  17   2   4       12.78       20.19      1.88 o
  18   2   4        6.54        6.27      1.46 o
  19   2   4       10.26        7.85      1.58 o
  20   2   4        0.01       -0.66      2.04 o
  21   2   4       11.41       13.16      2.17 o
  22   2   4        5.98        7.60      2.97 o
 -22   3   4        0.74       -3.94      3.94 o
 -21   3   4        0.02       -6.41      6.41 o
 -20   3   4        2.20        0.00      5.92 o
 -19   3   4        0.16        8.38      5.92 o
 -18   3   4        0.37       -4.93      4.93 o
 -17   3   4       28.49       19.94      4.00 o
 -16   3   4       19.46       20.81      4.00 o
 -15   3   4       30.29       29.96      6.41 o
 -14   3   4       11.88       14.47      2.15 o
 -13   3   4      219.80      199.18      6.74 o
 -12   3   4       30.89       28.88      2.86 o
 -11   3   4       13.67       15.52      1.83 o
 -10   3   4       56.73       60.36      2.82 o
  -9   3   4       27.55       31.29      1.43 o
  -8   3   4       22.66       19.29      1.27 o
  -7   3   4        0.05       -0.68      0.71 o
  -6   3   4      363.38      339.79      6.69 o
  -5   3   4       95.21       97.76      2.25 o
  -4   3   4        0.85        1.40      0.81 o
  -3   3   4      788.92      808.45     11.81 o
  -2   3   4      679.65      712.19     10.51 o
  -1   3   4      364.45      372.62      5.90 o
   0   3   4      194.69      187.23      3.40 o
   1   3   4      113.84      135.03      2.65 o
   2   3   4     1060.17     1154.71     16.57 o
   3   3   4       12.16       12.78      0.86 o
   4   3   4       44.82       65.44      3.06 o
   5   3   4       77.02       56.35      2.56 o
   6   3   4        9.62       13.35      1.08 o
   7   3   4      490.75      477.11      8.08 o
   8   3   4        4.12        6.27      1.05 o
   9   3   4      161.61      141.63      3.15 o
  10   3   4       23.41       23.61      1.39 o
  11   3   4      258.86      218.82      4.13 o
  12   3   4      123.02      113.73      3.27 o
  13   3   4       38.56       34.71      1.71 o
  14   3   4      135.07      129.22      3.61 o
  15   3   4      106.92      101.03      3.17 o
  16   3   4       22.43       25.48      1.92 o
  17   3   4       56.51       61.38      2.64 o
  18   3   4        7.46        9.25      1.55 o
  19   3   4        0.18       -1.17      1.43 o
  20   3   4        0.89        0.65      1.62 o
  21   3   4        8.46        9.17      2.55 o
  22   3   4        9.63       12.12      3.13 o
 -22   4   4        0.10       -3.73      3.73 o
 -21   4   4        0.40       -0.39      4.10 o
 -20   4   4        1.27       -5.92      5.92 o
 -19   4   4        1.27       -5.42      5.42 o
 -18   4   4        3.88       -0.99      5.92 o
 -17   4   4        0.51       -0.49      5.42 o
 -16   4   4       32.62       43.39      6.90 o
 -15   4   4       24.95       23.70      2.55 o
 -14   4   4        9.32        9.22      2.08 o
 -13   4   4        3.37        6.42      1.83 o
 -12   4   4       60.16       54.42      3.65 o
 -11   4   4      202.67      202.22      7.65 o
 -10   4   4       22.88       25.07      2.08 o
  -9   4   4       11.24        9.75      1.50 o
  -8   4   4       41.02       41.09      1.66 o
  -7   4   4       20.91       30.26      1.43 o
  -6   4   4      373.46      369.20      7.15 o
  -5   4   4        0.91        0.80      0.78 o
  -4   4   4        2.97        1.40      0.58 o
  -3   4   4       11.66       15.15      0.99 o
  -2   4   4        1.08        1.54      0.59 o
  -1   4   4      914.81      864.78     13.74 o
   0   4   4        2.95        5.68      0.89 o
   1   4   4      859.19      795.88     13.02 o
   2   4   4       52.64       53.72      1.89 o
   3   4   4      477.73      427.09      7.46 o
   4   4   4      155.45      155.70      3.39 o
   5   4   4       24.35       22.70      1.50 o
   6   4   4        8.52       10.60      1.03 o
   7   4   4       64.81       71.15      2.49 o
   8   4   4        3.00        3.43      1.38 o
   9   4   4      109.90      110.84      2.50 o
  10   4   4        0.37       -0.80      0.80 o
  11   4   4       12.10       10.22      1.06 o
  12   4   4       32.94       39.26      1.75 o
  13   4   4       21.17       26.94      2.28 o
  14   4   4      140.86      153.16      3.51 o
  15   4   4       83.11       70.89      2.75 o
  16   4   4      133.59      137.49      3.83 o
  17   4   4        2.17       -0.88      1.34 o
  18   4   4        1.06        3.25      1.43 o
  19   4   4       17.26       26.91      3.04 o
  20   4   4       14.52       15.99      2.62 o
  21   4   4       42.61       51.78      3.82 o
  22   4   4        0.00        0.00      2.96 o
 -22   5   4        2.22        0.00      7.89 o
 -21   5   4        0.14       -4.01      4.01 o
 -20   5   4        4.55        2.88      4.01 o
 -19   5   4        1.61       -5.42      5.92 o
 -18   5   4       10.16       10.35      6.41 o
 -17   5   4        2.13       -5.42      5.42 o
 -16   5   4       60.95       63.90      4.55 o
 -15   5   4      218.86      219.24      8.17 o
 -14   5   4        9.85       10.60      2.96 o
 -13   5   4      179.45      146.01      4.96 o
 -12   5   4      117.80      100.52      5.83 o
 -11   5   4      144.46      164.68      5.08 o
 -10   5   4       42.63       46.21      2.72 o
  -9   5   4      114.10      111.01      3.75 o
  -8   5   4       33.41       36.13      2.14 o
  -7   5   4       54.21       46.89      2.36 o
  -6   5   4        4.40        5.30      2.53 o
  -5   5   4       34.89       36.91      2.08 o
  -4   5   4       22.83       19.91      1.40 o
  -3   5   4      562.60      587.43      9.87 o
  -2   5   4        1.40       -1.01      1.01 o
  -1   5   4       11.92        7.58      1.37 o
   0   5   4       15.72       11.45      1.05 o
   1   5   4      112.42      120.20      2.86 o
   2   5   4       82.01       74.67      2.16 o
   3   5   4        0.60       -0.15      0.64 o
   4   5   4        6.39        4.02      0.88 o
   5   5   4       14.72       19.40      1.36 o
   6   5   4       17.22       13.87      1.27 o
   7   5   4      421.67      389.68      7.11 o
   8   5   4      312.69      279.53      4.90 o
   9   5   4       93.81       84.39      2.17 o
  10   5   4       26.15       17.74      1.17 o
  11   5   4        4.25        3.12      0.94 o
  12   5   4      106.33       90.19      2.45 o
  13   5   4       57.92       46.79      2.50 o
  14   5   4      222.85      184.20      5.74 o
  15   5   4        9.92       12.36      1.36 o
  16   5   4        8.10        4.54      1.49 o
  17   5   4        2.44        1.44      1.42 o
  18   5   4       21.32       25.59      2.59 o
  19   5   4       15.59       17.60      2.64 o
  20   5   4        7.10        8.22      3.10 o
  21   5   4       28.48       39.86      6.14 o
 -21   6   4       25.00       19.29      4.63 o
 -20   6   4        0.28        3.13      3.91 o
 -19   6   4        0.00       -0.99      6.41 o
 -18   6   4        7.70        4.44      5.92 o
 -17   6   4       44.06       53.74      8.38 o
 -16   6   4       25.16       23.42      3.36 o
 -15   6   4        0.02        4.93      2.60 o
 -14   6   4       61.21       64.74      4.37 o
 -13   6   4       39.36       48.94      3.91 o
 -12   6   4        0.18        0.68      2.09 o
 -11   6   4      336.40      310.82      9.90 o
 -10   6   4        1.42        3.81      1.56 o
  -9   6   4       25.53       29.18      3.39 o
  -8   6   4       23.61       27.46      2.36 o
  -7   6   4       89.01       88.75      2.70 o
  -6   6   4      150.91      166.11      4.82 o
  -5   6   4       20.30       35.84      1.88 o
  -4   6   4      116.51      109.20      3.14 o
  -3   6   4        4.12        4.12      1.37 o
  -2   6   4       12.00       11.76      1.15 o
  -1   6   4        2.29        2.75      0.85 o
   0   6   4      223.96      210.59      4.70 o
   1   6   4      178.48      163.60      4.04 o
   2   6   4      132.53      142.00      3.56 o
   3   6   4       26.17       30.61      1.51 o
   4   6   4       27.77       21.75      1.22 o
   5   6   4       92.32       85.39      2.21 o
   6   6   4      107.03      102.55      2.55 o
   7   6   4       91.91       79.81      2.36 o
   8   6   4        0.13       -0.52      0.67 o
   9   6   4       26.76       32.72      1.66 o
  10   6   4       81.60       78.43      2.16 o
  11   6   4       90.17       82.76      2.31 o
  12   6   4      124.23      104.92      3.31 o
  13   6   4        5.74        5.47      1.54 o
  14   6   4        9.28        8.99      1.26 o
  15   6   4       37.09       35.52      1.77 o
  16   6   4        0.17        1.94      1.35 o
  17   6   4        0.02       -0.89      1.48 o
  18   6   4        0.70       -1.61      1.90 o
  19   6   4        4.05        7.43      2.30 o
  20   6   4       19.03       28.87      3.27 o
  21   6   4        3.76       10.26      2.56 o
 -21   7   4       12.99       16.57      4.92 o
 -20   7   4        2.28        6.17      4.26 o
 -19   7   4        7.63        0.94      7.64 o
 -18   7   4       57.77       68.04      9.86 o
 -17   7   4       45.30       54.04      6.90 o
 -16   7   4       15.20       12.48      3.04 o
 -15   7   4       30.36       29.13      3.65 o
 -14   7   4        0.19       -0.79      2.46 o
 -13   7   4       17.32       20.94      6.16 o
 -12   7   4        0.01        0.49      2.37 o
 -11   7   4        3.87        6.69      2.37 o
 -10   7   4       14.38       14.52      3.20 o
  -9   7   4       56.81       49.08      3.65 o
  -8   7   4       29.28       30.27      2.51 o
  -7   7   4       25.11       22.71      2.03 o
  -6   7   4      157.02      162.00      3.89 o
  -5   7   4      517.75      525.41      9.02 o
  -4   7   4      176.21      177.95      3.86 o
  -3   7   4      156.45      179.22      3.86 o
  -2   7   4      190.03      196.68      5.20 o
  -1   7   4       14.16       18.26      1.27 o
   0   7   4       45.22       49.07      1.82 o
   1   7   4       78.66       64.60      2.12 o
   2   7   4        0.42        0.35      0.79 o
   3   7   4       12.26       11.63      1.07 o
   4   7   4        9.75       14.85      1.15 o
   5   7   4      591.66      579.12      9.14 o
   6   7   4        5.54        9.96      1.30 o
   7   7   4       69.90       61.87      2.01 o
   8   7   4        0.64        0.18      0.64 o
   9   7   4       19.83       15.16      1.15 o
  10   7   4       17.30       13.63      1.19 o
  11   7   4       15.36       16.98      1.28 o
  12   7   4       44.86       35.25      1.73 o
  13   7   4      156.54      144.06      5.26 o
  14   7   4       13.01       11.81      1.43 o
  15   7   4        0.28       -0.53      1.32 o
  16   7   4        0.10        2.17      1.50 o
  17   7   4       15.64       14.47      2.98 o
  18   7   4        7.21       10.04      2.30 o
  19   7   4       46.89       55.03      3.91 o
  20   7   4        4.71       10.40      2.66 o
  21   7   4       15.86       21.20      3.94 o
 -20   8   4        2.40       -4.19      4.93 o
 -19   8   4        8.04        3.82      4.68 o
 -18   8   4       11.78       10.12      3.91 o
 -17   8   4        9.06       12.15      3.42 o
 -16   8   4       18.79       16.66      5.67 o
 -15   8   4       19.33       19.26      3.55 o
 -14   8   4        4.07        0.49      2.46 o
 -13   8   4        0.61        2.66      2.46 o
 -12   8   4       78.39       59.18      6.90 o
 -11   8   4       31.33       34.92      3.43 o
 -10   8   4       28.77       22.29      3.20 o
  -9   8   4       11.96       11.62      2.60 o
  -8   8   4       12.62        7.47      2.25 o
  -7   8   4        2.56       -0.36      1.89 o
  -6   8   4      393.29      372.20      7.54 o
  -5   8   4        4.98        1.43      1.02 o
  -4   8   4       53.78       53.96      2.04 o
  -3   8   4        4.79        5.47      1.11 o
  -2   8   4       44.57       55.27      2.33 o
  -1   8   4       10.10        8.48      1.97 o
   0   8   4       62.50       58.67      2.40 o
   1   8   4      108.09      111.02      2.97 o
   2   8   4     1114.83     1043.11     16.70 o
   3   8   4        0.10        0.94      1.29 o
   4   8   4       68.06       69.11      2.26 o
   5   8   4       10.30        7.78      1.09 o
   6   8   4      105.72       82.26      2.74 o
   7   8   4        0.47       -0.03      0.97 o
   8   8   4       46.42       41.13      1.94 o
   9   8   4      187.63      172.42      3.59 o
  10   8   4       14.76       18.00      1.33 o
  11   8   4        5.06        5.80      1.13 o
  12   8   4        1.84        1.08      1.08 o
  13   8   4        3.60        6.33      1.32 o
  14   8   4       26.87       24.69      2.49 o
  15   8   4       38.35       40.80      3.81 o
  16   8   4       96.56      104.26      5.88 o
  17   8   4       12.93       21.04      2.62 o
  18   8   4        6.07       12.08      2.96 o
  19   8   4        8.36       10.61      2.53 o
  20   8   4        1.51        5.41      2.34 o
 -20   9   4        2.10       -3.73      3.73 o
 -19   9   4        5.16       -1.75      3.94 o
 -18   9   4       11.27       16.23      3.01 o
 -17   9   4       15.10       20.12      2.98 o
 -16   9   4        0.04       -1.80      5.18 o
 -15   9   4       10.07       13.08      4.19 o
 -14   9   4       17.31       10.22      2.91 o
 -13   9   4       72.81       61.80      5.42 o
 -12   9   4       28.69       22.22      3.43 o
 -11   9   4       18.83       20.07      3.19 o
 -10   9   4      112.27      112.65      5.55 o
  -9   9   4       40.81       33.26      3.30 o
  -8   9   4       54.81       46.62      3.65 o
  -7   9   4        1.36       -0.99      2.09 o
  -6   9   4      143.02      130.57      5.74 o
  -5   9   4       25.33       25.88      3.43 o
  -4   9   4      117.68      113.01      5.04 o
  -3   9   4     1098.71     1049.55     18.83 o
  -2   9   4      297.74      316.52      6.82 o
  -1   9   4      294.41      320.54      6.88 o
   0   9   4      480.94      478.50     10.81 o
   1   9   4       81.16       76.64      2.88 o
   2   9   4        9.93        8.46      1.30 o
   3   9   4      362.70      349.87      6.55 o
   4   9   4       29.86       28.85      1.70 o
   5   9   4      232.75      253.96      5.18 o
   6   9   4        9.00       11.00      1.14 o
   7   9   4        0.86       -0.33      0.90 o
   8   9   4      100.80       85.74      2.57 o
   9   9   4       51.35       51.49      1.85 o
  10   9   4       20.31       19.72      1.52 o
  11   9   4       29.14       30.11      1.83 o
  12   9   4       12.31       10.16      1.51 o
  13   9   4       14.22       13.30      1.53 o
  14   9   4        3.10        6.27      2.64 o
  15   9   4        7.95       12.82      2.24 o
  16   9   4        8.13       14.11      2.30 o
  17   9   4        9.83       13.95      2.38 o
  18   9   4       16.47       17.10      2.64 o
  19   9   4        6.69       11.43      6.30 o
 -19  10   4        4.74        0.12      4.01 o
 -18  10   4        0.53       -1.62      2.41 o
 -17  10   4       11.63       15.19      3.63 o
 -16  10   4        2.01        4.75      2.38 o
 -15  10   4        8.23        7.63      2.50 o
 -14  10   4        1.11        1.66      2.54 o
 -13  10   4        1.38        0.25      2.72 o
 -12  10   4       18.90       19.05      3.43 o
 -11  10   4       19.38       21.31      3.43 o
 -10  10   4      170.77      166.08      8.88 o
  -9  10   4        9.83        6.66      2.72 o
  -8  10   4        2.46        3.34      2.25 o
  -7  10   4       11.96       11.59      2.60 o
  -6  10   4        8.90        0.99      2.47 o
  -5  10   4        0.19       -1.89      1.89 o
  -4  10   4       16.06       15.61      1.88 o
  -3  10   4      224.16      203.78      6.31 o
  -2  10   4      127.06      133.40      4.20 o
  -1  10   4     1240.55     1180.08     21.18 o
   0  10   4     1974.09     1864.32     32.57 o
   1  10   4        4.55       10.14      2.08 o
   2  10   4      129.80      125.04      3.82 o
   3  10   4        9.85        9.12      1.59 o
   4  10   4      654.56      603.68     12.44 o
   5  10   4      231.38      217.13      5.39 o
   6  10   4      383.75      352.30      6.72 o
   7  10   4      211.52      203.84      4.19 o
   8  10   4        0.94        2.24      1.19 o
   9  10   4      409.34      379.70     13.02 o
  10  10   4       24.72       23.40      2.19 o
  11  10   4       80.33       73.99      2.81 o
  12  10   4        0.03        3.09      1.56 o
  13  10   4       66.61       64.14      3.58 o
  14  10   4        5.22        2.42      2.78 o
  15  10   4       31.30       32.83      3.21 o
  16  10   4        2.91        4.34      2.23 o
  17  10   4        3.71        5.17      2.32 o
  18  10   4       21.63       28.27      3.06 o
  19  10   4        7.30        7.22      3.16 o
 -18  11   4        3.35        4.05      2.88 o
 -17  11   4        0.58       -2.56      2.56 o
 -16  11   4       25.71       20.84      3.27 o
 -15  11   4        0.42        1.23      2.52 o
 -14  11   4        0.05       -2.04      2.04 o
 -13  11   4        2.27        1.20      3.70 o
 -12  11   4        0.08       -1.28      2.46 o
 -11  11   4        0.92        5.98      2.71 o
 -10  11   4        9.72       10.96      3.08 o
  -9  11   4       41.35       43.03      4.14 o
  -8  11   4        6.84        1.05      2.60 o
  -7  11   4       14.48       13.18      2.79 o
  -6  11   4       72.26       68.41      4.35 o
  -5  11   4       72.89       67.70      4.35 o
  -4  11   4        5.32        4.84      1.73 o
  -3  11   4       57.91       55.91      3.11 o
  -2  11   4      252.96      217.56      6.14 o
  -1  11   4      244.23      247.94      6.73 o
   0  11   4        2.14        2.15      1.53 o
   1  11   4        6.28        2.94      1.53 o
   2  11   4      227.16      238.18      7.97 o
   3  11   4       35.90       41.21      4.06 o
   4  11   4       12.93       14.36      3.36 o
   5  11   4      123.74      127.37      3.91 o
   6  11   4       44.90       43.71      2.21 o
   7  11   4       70.53       68.88      2.50 o
   8  11   4        0.60       -1.08      1.08 o
   9  11   4       74.15       75.01      3.13 o
  10  11   4        6.57        4.72      1.64 o
  11  11   4        0.34        3.19      2.35 o
  12  11   4       39.18       31.86      2.81 o
  13  11   4        5.11        4.75      1.88 o
  14  11   4        6.95        7.38      3.03 o
  15  11   4        0.03       -0.58      1.88 o
  16  11   4        2.31        4.93      2.27 o
  17  11   4        1.61       -0.76      1.99 o
  18  11   4        1.18        0.93      2.69 o
 -17  12   4        1.77       -2.56      2.68 o
 -16  12   4        1.21        0.36      2.68 o
 -15  12   4        5.03        3.85      2.48 o
 -14  12   4        1.18        2.15      2.34 o
 -13  12   4       12.33       12.51      2.68 o
 -12  12   4       69.21       71.39      3.90 o
 -11  12   4        0.42       -2.29      2.72 o
 -10  12   4        6.38        2.43      2.72 o
  -9  12   4        0.34       -0.99      2.60 o
  -8  12   4        3.68        2.83      2.60 o
  -7  12   4        9.78        8.63      2.79 o
  -6  12   4        1.73        2.47      2.47 o
  -5  12   4       20.34       18.89      3.14 o
  -4  12   4       34.21       33.71      3.49 o
  -3  12   4       99.24       87.32      3.84 o
  -2  12   4       20.51       20.48      2.32 o
  -1  12   4       43.11       37.20      2.82 o
   0  12   4       85.87       73.29      3.60 o
   1  12   4        0.13       -1.79      1.79 o
   2  12   4       34.16       37.01      4.27 o
   3  12   4       57.94       66.72      5.08 o
   4  12   4      341.18      326.43      8.61 o
   5  12   4        0.11        0.31      1.88 o
   6  12   4       34.60       36.42      2.11 o
   7  12   4       53.04       56.33      2.60 o
   8  12   4        9.68        6.58      1.62 o
   9  12   4       11.09       14.06      2.35 o
  10  12   4       18.83       20.37      1.92 o
  11  12   4        3.60        2.20      1.83 o
  12  12   4       22.88       24.05      2.59 o
  13  12   4        1.68        0.20      1.92 o
  14  12   4       12.59       13.45      2.51 o
  15  12   4        5.11        6.25      2.20 o
  16  12   4        1.21        0.53      2.24 o
  17  12   4        2.45        3.75      5.42 o
 -16  13   4        1.41       -1.14      2.68 o
 -15  13   4        7.56        6.08      2.88 o
 -14  13   4        0.12        1.19      2.68 o
 -13  13   4        0.01       -2.43      2.43 o
 -12  13   4        2.04        2.14      2.63 o
 -11  13   4        2.30        1.46      2.30 o
 -10  13   4        8.27        5.84      2.20 o
  -9  13   4        6.61        2.53      2.09 o
  -8  13   4        7.06        2.30      1.85 o
  -7  13   4       10.32       12.40      4.93 o
  -6  13   4       66.98       58.40      5.18 o
  -5  13   4       79.63       74.82      4.84 o
  -4  13   4        7.72        9.61      2.79 o
  -3  13   4      121.65      119.37      5.93 o
  -2  13   4      118.19      110.53      4.42 o
  -1  13   4       17.96       25.76      3.86 o
   0  13   4       74.15       76.58      5.73 o
   1  13   4       37.11       38.20      3.08 o
   2  13   4       61.86       56.44      7.40 o
   3  13   4       82.12       87.70      7.64 o
   4  13   4        2.60        3.51      1.95 o
   5  13   4      158.61      166.59      4.77 o
   6  13   4        0.28       -0.28      1.53 o
   7  13   4        3.70        3.90      1.59 o
   8  13   4        2.84        0.10      1.53 o
   9  13   4        6.05        8.60      1.81 o
  10  13   4       48.55       47.29      5.24 o
  11  13   4        0.17       -1.23      1.83 o
  12  13   4        0.62        0.08      2.31 o
  13  13   4        7.22        5.91      2.24 o
  14  13   4        3.26        1.02      3.26 o
  15  13   4        1.62        1.64      3.20 o
  16  13   4        0.00        1.48      2.65 o
 -15  14   4        2.33        5.47      3.73 o
 -14  14   4        6.06        2.51      2.77 o
 -13  14   4        1.61        1.07      2.64 o
 -12  14   4       23.91       18.07      4.57 o
 -11  14   4        8.50        6.26      2.87 o
 -10  14   4        9.27        7.57      2.34 o
  -9  14   4        3.26       -0.12      3.23 o
  -8  14   4        4.00        3.63      2.04 o
  -7  14   4       47.35       47.59      3.31 o
  -6  14   4        4.18        2.53      1.79 o
  -5  14   4       17.64       12.33      3.49 o
  -4  14   4        0.66       -1.48      2.44 o
  -3  14   4        0.00       -2.96      2.96 o
  -2  14   4        8.43        6.16      2.79 o
  -1  14   4       56.61       58.95      3.50 o
   0  14   4      138.77      138.37      7.64 o
   1  14   4       15.43       13.07      2.79 o
   2  14   4        0.76        1.23      2.44 o
   3  14   4        8.85        7.89      1.79 o
   4  14   4       13.34       13.58      2.09 o
   5  14   4      187.11      198.29      5.80 o
   6  14   4        0.59        4.00      2.28 o
   7  14   4        1.15        0.84      1.59 o
   8  14   4        0.72       -0.45      1.78 o
   9  14   4       60.79       65.81      3.75 o
  10  14   4       38.08       35.24      3.07 o
  11  14   4       39.22       44.61      3.46 o
  12  14   4       20.90       17.02      2.84 o
  13  14   4        6.64        2.54      2.38 o
  14  14   4        2.17        5.76      2.98 o
  15  14   4        8.08        4.93      3.45 o
 -13  15   4       10.37        5.92      3.73 o
 -12  15   4        2.77        1.46      2.64 o
 -11  15   4        7.59        3.86      2.64 o
 -10  15   4       20.05       17.88      4.33 o
  -9  15   4        6.71       11.34      2.68 o
  -8  15   4        2.08        1.73      2.17 o
  -7  15   4       17.80       13.95      2.55 o
  -6  15   4        0.16       -2.03      2.03 o
  -5  15   4       43.49       42.19      4.37 o
  -4  15   4       51.98       48.42      3.23 o
  -3  15   4        5.03       -0.74      1.85 o
  -2  15   4        0.14       -3.45      3.45 o
  -1  15   4        0.89       -0.99      3.45 o
   0  15   4        5.13        2.83      2.60 o
   1  15   4        2.16        0.89      2.54 o
   2  15   4        3.04        2.09      1.79 o
   3  15   4        7.58        6.31      2.03 o
   4  15   4        2.05        2.17      2.84 o
   5  15   4        1.30        2.88      1.88 o
   6  15   4        1.50        0.55      1.73 o
   7  15   4        4.35        6.66      2.17 o
   8  15   4        6.03        9.15      2.30 o
   9  15   4       23.29       24.05      2.81 o
  10  15   4        4.35        7.51      4.33 o
  11  15   4        0.12        0.30      2.13 o
  12  15   4        0.29       -2.22      2.54 o
  13  15   4        3.39        4.72      4.93 o
 -12  16   4        3.23       -2.11      5.92 o
 -11  16   4       13.52       13.07      3.81 o
 -10  16   4        0.73       -2.41      3.45 o
  -9  16   4       20.20       17.39      3.22 o
  -8  16   4       20.53       24.13      3.11 o
  -7  16   4        8.73        3.45      2.51 o
  -6  16   4       71.76       87.21      6.99 o
  -5  16   4       27.37       30.19      2.93 o
  -4  16   4        9.61        8.44      8.88 o
  -3  16   4        0.14        0.42      2.37 o
  -2  16   4        4.16        1.08      3.20 o
  -1  16   4        0.79        2.86      2.46 o
   0  16   4        0.75        1.48      2.37 o
   1  16   4        0.53       -1.73      1.73 o
   2  16   4        0.10       -0.98      2.21 o
   3  16   4        1.26        0.19      1.79 o
   4  16   4        0.80       -1.30      1.95 o
   5  16   4        6.49        4.68      2.03 o
   6  16   4        0.01       -1.63      2.03 o
   7  16   4       21.86       23.53      3.30 o
   8  16   4       17.75       17.07      3.08 o
   9  16   4       17.29       23.63      3.43 o
  10  16   4        6.53        5.19      2.95 o
  11  16   4       11.33       14.92      3.28 o
 -10  17   4       29.59       25.15      7.89 o
  -9  17   4        1.12       -3.28      3.28 o
  -8  17   4        2.72        0.39      3.28 o
  -7  17   4        0.30       -1.97      3.94 o
  -6  17   4        0.01       -1.26      2.72 o
  -5  17   4        0.37       -1.17      2.72 o
  -4  17   4        0.38       -2.27      2.46 o
  -3  17   4        2.06       -0.39      5.67 o
  -2  17   4        2.20       -0.99      2.37 o
  -1  17   4        0.70       -1.48      3.70 o
   0  17   4        0.56       -2.46      2.46 o
   1  17   4        0.03       -0.49      2.47 o
   2  17   4       30.74       29.77      3.53 o
   3  17   4        0.34       -0.69      2.28 o
   4  17   4        5.26        2.47      2.15 o
   5  17   4        4.14        2.92      2.09 o
   6  17   4        9.61        3.27      2.72 o
   7  17   4       12.24       17.91      3.30 o
   8  17   4       12.82        8.88      3.94 o
   9  17   4       17.26       22.19      4.93 o
  -6  18   4       24.47       13.31      4.44 o
  -5  18   4        0.17        0.00      3.94 o
  -4  18   4        0.38       -2.96      3.45 o
  -3  18   4        0.54       -0.29      2.83 o
  -2  18   4        0.56       -2.67      3.94 o
  -1  18   4        0.22       -2.72      2.72 o
   0  18   4        3.98        1.62      2.83 o
   1  18   4        0.01       -0.96      2.72 o
   2  18   4       16.65       18.45      5.67 o
   3  18   4        3.22       -0.51      2.56 o
   4  18   4        6.38        1.54      2.38 o
   5  18   4        3.70        2.96      2.95 o
   6  18   4        3.85        7.40      3.94 o
 -21   1   5        3.21       -5.92      5.92 o
 -20   1   5        8.15        2.68      6.90 o
 -19   1   5        5.14        2.74      4.93 o
 -18   1   5        7.75        7.61      4.00 o
 -17   1   5       19.82       10.11      3.84 o
 -16   1   5        1.03       -1.60      2.95 o
 -15   1   5        1.08       -2.79      2.79 o
 -14   1   5       29.07       24.88      3.65 o
 -13   1   5       22.57       15.77      2.95 o
 -12   1   5       24.21       26.38      2.38 o
 -11   1   5      545.78      526.43     12.11 o
 -10   1   5       30.27       35.85      2.12 o
  -9   1   5      110.51       96.66      3.02 o
  -8   1   5      127.08      117.72      2.77 o
  -7   1   5      118.30      123.52      2.85 o
  -6   1   5      978.88      981.29     15.57 o
  -5   1   5      708.21      719.22     11.65 o
  -4   1   5      293.20      298.02      5.35 o
  -3   1   5      235.29      241.23      4.86 o
  -2   1   5      198.50      203.66      3.96 o
  -1   1   5       26.77       22.12      1.17 o
   0   1   5       40.03       46.21      1.60 o
   1   1   5      116.59       96.54      2.56 o
   2   1   5       53.56       55.59      1.56 o
   3   1   5      280.11      294.62      5.44 o
   4   1   5       14.83       17.92      1.03 o
   5   1   5      264.80      245.62      4.77 o
   6   1   5      129.33      122.34      2.56 o
   7   1   5     1180.62     1095.19     15.87 o
   8   1   5      145.52      142.21      3.00 o
   9   1   5      182.19      176.09      3.86 o
  10   1   5       42.22       44.06      1.93 o
  11   1   5        2.14       10.32      1.42 o
  12   1   5      642.83      586.99     11.76 o
  13   1   5        0.25        0.98      3.63 o
  14   1   5      247.48      251.37      6.18 o
  15   1   5        0.31        1.55      1.71 o
  16   1   5        1.30        1.92      1.47 o
  17   1   5        3.12        5.04      1.46 o
  18   1   5        0.16       -1.29      1.29 o
  19   1   5        6.19        2.32      1.51 o
  20   1   5       25.16       36.00      2.46 o
  21   1   5        0.75        3.14      2.14 o
 -21   2   5        3.43       -4.93      6.90 o
 -20   2   5       10.26        7.40      6.90 o
 -19   2   5        0.53       -4.93      4.93 o
 -18   2   5        0.00       -3.65      3.65 o
 -17   2   5       19.87       17.20      3.84 o
 -16   2   5        8.23        2.13      3.30 o
 -15   2   5        3.72        0.09      2.95 o
 -14   2   5        5.71        7.71      2.95 o
 -13   2   5       33.48       30.97      6.41 o
 -12   2   5       53.01       62.23      3.26 o
 -11   2   5       22.28       25.65      2.38 o
 -10   2   5      910.11      854.56     18.36 o
  -9   2   5       32.56       36.69      2.04 o
  -8   2   5       10.98        9.01      1.57 o
  -7   2   5        0.20       -0.17      1.42 o
  -6   2   5      149.45      160.77      3.43 o
  -5   2   5      546.66      564.02      9.40 o
  -4   2   5      170.47      186.89      3.53 o
  -3   2   5      121.79      120.96      2.59 o
  -2   2   5      306.42      317.38      5.00 o
  -1   2   5       95.31       95.12      2.39 o
   0   2   5       47.17       44.18      1.48 o
   1   2   5       10.08        4.83      0.69 o
   2   2   5      556.56      603.09      9.25 o
   3   2   5        2.19        1.00      0.73 o
   4   2   5       15.54       15.10      1.02 o
   5   2   5        7.29        8.37      0.98 o
   6   2   5       21.81       19.36      2.23 o
   7   2   5      273.08      271.35      5.18 o
   8   2   5      119.48      105.46      2.78 o
   9   2   5     1048.78      967.36     15.73 o
  10   2   5      739.10      743.79     12.56 o
  11   2   5      487.84      461.33      8.35 o
  12   2   5      651.88      616.38     10.78 o
  13   2   5      181.50      165.36      4.61 o
  14   2   5       30.77       37.89      2.68 o
  15   2   5       13.22        7.40      1.46 o
  16   2   5       53.48       50.83      2.47 o
  17   2   5        0.09        1.82      1.43 o
  18   2   5        9.57       12.43      1.82 o
  19   2   5        1.05        1.77      1.50 o
  20   2   5        0.34       -1.23      1.65 o
  21   2   5        0.24       -0.69      1.71 o
 -21   3   5        0.02        4.44      7.40 o
 -20   3   5        1.72       -5.92      5.92 o
 -19   3   5        2.29        1.97      6.41 o
 -18   3   5        1.76       -1.48      5.42 o
 -17   3   5        0.12       -4.44      4.44 o
 -16   3   5        0.63       -3.14      3.14 o
 -15   3   5       13.96        6.85      3.45 o
 -14   3   5       68.99       68.04      4.88 o
 -13   3   5        0.52        3.03      1.95 o
 -12   3   5       91.12       90.36      3.90 o
 -11   3   5        8.43        9.59      1.95 o
 -10   3   5      181.79      166.92      5.18 o
  -9   3   5       35.00       43.71      2.15 o
  -8   3   5       35.79       33.74      1.79 o
  -7   3   5        8.63        4.39      1.19 o
  -6   3   5       43.54       42.60      2.24 o
  -5   3   5      232.34      226.44      4.36 o
  -4   3   5      310.16      307.06      5.21 o
  -3   3   5       56.19       52.92      1.65 o
  -2   3   5      234.45      219.83      3.96 o
  -1   3   5        5.10        9.06      0.98 o
   0   3   5        6.26       10.25      0.90 o
   1   3   5        9.44       12.66      1.64 o
   2   3   5      454.19      399.17      6.50 o
   3   3   5      189.47      207.30      3.88 o
   4   3   5        0.00        0.19      0.81 o
   5   3   5       59.87       55.73      2.28 o
   6   3   5      272.36      248.05      5.68 o
   7   3   5       68.76       66.08      2.55 o
   8   3   5      139.15      128.02      3.03 o
   9   3   5       60.10       74.46      3.35 o
  10   3   5       74.04       84.69      2.63 o
  11   3   5      229.10      228.18      4.84 o
  12   3   5        0.13        5.49      1.37 o
  13   3   5       18.99       15.17      1.49 o
  14   3   5       11.25        7.74      1.46 o
  15   3   5       70.72       65.00      2.77 o
  16   3   5        2.26        7.12      1.52 o
  17   3   5        0.42       -1.29      1.29 o
  18   3   5       18.23       23.19      1.96 o
  19   3   5       18.28       19.50      2.16 o
  20   3   5        1.51        0.65      1.69 o
  21   3   5        7.89        7.79      1.94 o
 -21   4   5        8.11        6.90      7.40 o
 -20   4   5        3.15       -3.94      6.90 o
 -19   4   5       31.92       30.57      7.89 o
 -18   4   5        3.63       -3.45      5.42 o
 -17   4   5        6.44       -1.97      5.42 o
 -16   4   5       17.75       12.33      5.92 o
 -15   4   5       43.61       30.08      5.92 o
 -14   4   5       11.23       13.50      2.37 o
 -13   4   5      217.23      204.24      6.21 o
 -12   4   5        0.00       -0.22      1.71 o
 -11   4   5        0.35       -1.48      1.66 o
 -10   4   5      199.05      186.69      5.58 o
  -9   4   5       84.84       74.69      3.39 o
  -8   4   5      158.44      156.22      3.85 o
  -7   4   5       81.17       65.80      2.44 o
  -6   4   5      435.59      408.30      8.09 o
  -5   4   5      110.63      113.30      2.73 o
  -4   4   5       28.83       25.05      1.26 o
  -3   4   5       69.67       59.30      1.78 o
  -2   4   5      296.41      288.00      4.95 o
  -1   4   5        5.28        3.49      0.99 o
   0   4   5       61.63       63.69      1.84 o
   1   4   5      137.37      141.65      3.02 o
   2   4   5       64.15       62.53      2.14 o
   3   4   5       54.15       52.62      1.96 o
   4   4   5        0.64       -0.29      0.88 o
   5   4   5       68.65       53.79      2.05 o
   6   4   5        6.81        4.28      1.31 o
   7   4   5       78.25       81.39      2.96 o
   8   4   5        6.18        3.09      1.59 o
   9   4   5      344.64      321.62      6.12 o
  10   4   5      108.89      105.39      3.71 o
  11   4   5        0.68        2.86      1.56 o
  12   4   5       66.51       56.03      2.32 o
  13   4   5       23.84       22.48      1.57 o
  14   4   5        0.83       -0.74      1.11 o
  15   4   5        2.86        7.70      1.46 o
  16   4   5       37.65       42.97      2.41 o
  17   4   5       11.14       10.97      1.69 o
  18   4   5        9.67        9.63      1.73 o
  19   4   5        0.50       -0.04      1.62 o
  20   4   5        3.11        5.16      2.70 o
 -20   5   5        7.51        1.97      7.40 o
 -19   5   5        0.42        3.45      6.90 o
 -18   5   5       12.20       15.28      6.90 o
 -17   5   5       22.79       13.31      6.41 o
 -16   5   5        9.97        7.40      5.42 o
 -15   5   5        7.60        0.49      5.42 o
 -14   5   5       24.03       25.39      3.28 o
 -13   5   5        7.08        4.99      2.72 o
 -12   5   5        0.01       -1.66      1.66 o
 -11   5   5      133.93      119.66      4.44 o
 -10   5   5       16.78       12.16      1.95 o
  -9   5   5       30.28       35.03      2.53 o
  -8   5   5        0.11       -0.49      2.56 o
  -7   5   5        2.38        1.36      1.89 o
  -6   5   5      213.79      190.81      5.58 o
  -5   5   5        0.92        3.07      1.65 o
  -4   5   5       29.14       30.28      1.56 o
  -3   5   5       96.13      102.74      2.79 o
  -2   5   5       53.22       44.99      1.90 o
  -1   5   5       23.22       25.09      1.59 o
   0   5   5       21.61       26.64      1.73 o
   1   5   5       89.27       80.81      2.45 o
   2   5   5      239.30      226.02      4.79 o
   3   5   5       31.27       28.95      1.73 o
   4   5   5      669.33      630.89     10.90 o
   5   5   5      118.97       99.82      2.91 o
   6   5   5      233.71      219.80      4.77 o
   7   5   5       84.76       79.18      2.91 o
   8   5   5       24.36       20.61      3.34 o
   9   5   5        0.13        0.23      1.03 o
  10   5   5      117.94      105.55      2.62 o
  11   5   5       32.26       26.78      1.56 o
  12   5   5       48.18       44.07      1.90 o
  13   5   5       42.15       39.83      1.93 o
  14   5   5        4.71        3.66      1.19 o
  15   5   5      104.93       96.37      3.30 o
  16   5   5        2.83        5.72      1.46 o
  17   5   5        0.09        3.40      1.52 o
  18   5   5        3.78        4.46      1.68 o
  19   5   5        0.42       -1.65      1.65 o
  20   5   5        0.02       -1.81      2.12 o
 -20   6   5        6.31        5.92      7.89 o
 -19   6   5       18.52       14.79      7.40 o
 -18   6   5       37.24       41.42      7.89 o
 -17   6   5       57.91       64.59      8.88 o
 -16   6   5        9.34       -2.96      5.42 o
 -15   6   5       83.68       94.79      5.92 o
 -14   6   5       35.00       46.87      4.01 o
 -13   6   5        1.25       -2.47      2.47 o
 -12   6   5        0.22       -1.69      2.37 o
 -11   6   5       10.45       15.07      2.72 o
 -10   6   5        1.68        1.43      1.61 o
  -9   6   5       27.08       33.67      2.43 o
  -8   6   5      178.59      176.62      5.39 o
  -7   6   5      476.94      435.07     10.43 o
  -6   6   5      138.97      120.78      4.36 o
  -5   6   5      190.45      176.41      5.48 o
  -4   6   5      103.45       81.60      3.00 o
  -3   6   5      138.76      136.01      5.32 o
  -2   6   5      805.94      717.27     12.11 o
  -1   6   5        7.45        2.95      1.64 o
   0   6   5      158.46      149.08      3.95 o
   1   6   5       35.92       28.59      1.85 o
   2   6   5       13.06       14.02      1.36 o
   3   6   5       40.04       31.09      1.92 o
   4   6   5      152.55      151.82      3.67 o
   5   6   5       49.34       54.06      2.23 o
   6   6   5        0.18       -0.42      1.01 o
   7   6   5       28.26       31.68      2.63 o
   8   6   5       91.23       90.26      2.91 o
   9   6   5       42.74       41.92      1.73 o
  10   6   5        9.40       13.40      1.19 o
  11   6   5       51.86       47.26      1.90 o
  12   6   5       25.10       22.50      1.79 o
  13   6   5       15.20       20.81      1.57 o
  14   6   5        2.27        3.82      1.23 o
  15   6   5        4.80        8.53      1.42 o
  16   6   5        3.66        6.59      1.50 o
  17   6   5       26.84       31.99      2.83 o
  18   6   5        0.01        0.93      1.75 o
  19   6   5       16.19       17.73      2.71 o
  20   6   5        0.45        1.09      2.30 o
 -20   7   5        0.27       -7.40      7.40 o
 -19   7   5        0.06       -4.93      6.41 o
 -18   7   5        0.06       -2.47      6.41 o
 -17   7   5        1.93       -5.42      5.42 o
 -16   7   5       16.69       12.35      3.36 o
 -15   7   5        0.02       -0.52      5.42 o
 -14   7   5       54.07       57.34      4.62 o
 -13   7   5        4.93        6.15      2.83 o
 -12   7   5       22.23       14.48      2.95 o
 -11   7   5        2.36       -0.04      2.01 o
 -10   7   5      149.16      148.29      6.39 o
  -9   7   5       44.38       47.01      4.68 o
  -8   7   5        2.28        0.99      2.44 o
  -7   7   5       10.29       13.23      1.95 o
  -6   7   5       42.97       38.54      2.42 o
  -5   7   5       75.07       57.99      3.68 o
  -4   7   5       48.72       45.79      4.17 o
  -3   7   5      998.32      945.53     17.61 o
  -2   7   5      700.71      661.90     11.36 o
  -1   7   5        2.41       -1.24      1.24 o
   0   7   5      111.39       96.41      2.93 o
   1   7   5      202.60      192.57      4.34 o
   2   7   5      277.34      285.57      5.70 o
   3   7   5        5.34        7.80      1.30 o
   4   7   5       93.81      106.61      2.90 o
   5   7   5      510.46      474.94      8.81 o
   6   7   5        0.49        0.29      1.07 o
   7   7   5       18.89       15.93      1.93 o
   8   7   5        8.96       10.93      1.36 o
   9   7   5        0.03       -0.29      0.85 o
  10   7   5       80.92       75.20      2.27 o
  11   7   5        9.15       10.07      1.15 o
  12   7   5        1.70        2.78      1.14 o
  13   7   5       13.06       15.45      1.40 o
  14   7   5        0.19       -0.63      1.14 o
  15   7   5       23.92       26.26      1.91 o
  16   7   5       53.26       62.98      2.99 o
  17   7   5        3.04        4.40      1.76 o
  18   7   5        6.56        6.06      2.38 o
  19   7   5        0.28        5.77      3.17 o
 -19   8   5        6.83       -1.48      7.40 o
 -18   8   5        1.05        0.99      6.41 o
 -17   8   5       23.07       23.67      7.40 o
 -16   8   5        2.49        5.50      3.04 o
 -15   8   5        0.05       -2.54      2.54 o
 -14   8   5       10.25        6.79      2.83 o
 -13   8   5       34.59       28.11      3.65 o
 -12   8   5        3.85       -2.37      2.37 o
 -11   8   5       36.17       38.43      3.70 o
 -10   8   5        2.63        1.59      2.25 o
  -9   8   5       24.94       20.08      2.95 o
  -8   8   5        0.02        0.25      2.22 o
  -7   8   5       15.88       10.53      2.44 o
  -6   8   5        6.10        1.01      1.66 o
  -5   8   5       69.84       66.25      2.49 o
  -4   8   5       32.56       29.01      1.85 o
  -3   8   5      878.78      832.46     15.45 o
  -2   8   5      950.52      910.94     18.57 o
  -1   8   5       65.84       75.24      3.09 o
   0   8   5     1354.11     1309.04     20.87 o
   1   8   5       17.10       18.79      1.97 o
   2   8   5       25.77       27.98      2.28 o
   3   8   5        0.78       -1.20      1.20 o
   4   8   5        8.00        9.18      1.36 o
   5   8   5       15.11       13.38      1.33 o
   6   8   5       71.39       69.98      2.39 o
   7   8   5       91.93       73.24      2.51 o
   8   8   5        0.17       -1.05      1.05 o
   9   8   5       25.74       20.98      1.34 o
  10   8   5       42.63       37.88      1.63 o
  11   8   5        1.36       -0.90      0.90 o
  12   8   5       17.83       13.70      1.40 o
  13   8   5        9.27        5.37      1.31 o
  14   8   5        2.14        2.28      1.32 o
  15   8   5        4.16        4.15      1.61 o
  16   8   5        2.93        2.66      1.63 o
  17   8   5        1.21        1.93      1.99 o
  18   8   5        4.53        3.91      2.27 o
  19   8   5       13.61        9.70      3.09 o
 -18   9   5        4.41       -2.96      6.41 o
 -17   9   5        2.06       -1.27      2.98 o
 -16   9   5       12.39        7.20      5.18 o
 -15   9   5        6.23        6.57      5.67 o
 -14   9   5        7.28        1.45      2.83 o
 -13   9   5        0.87       -0.58      2.83 o
 -12   9   5        2.88        1.26      2.72 o
 -11   9   5        0.87       -3.20      3.20 o
 -10   9   5       72.80       62.27      4.49 o
  -9   9   5       15.91        8.38      3.94 o
  -8   9   5        6.84        0.61      2.25 o
  -7   9   5       15.49       11.36      2.79 o
  -6   9   5        1.12       -0.27      1.89 o
  -5   9   5       81.87       76.92      4.53 o
  -4   9   5      107.17       95.29      3.25 o
  -3   9   5      432.34      425.51      7.87 o
  -2   9   5      187.15      176.57      7.17 o
  -1   9   5      151.08      140.37      8.65 o
   0   9   5      177.05      192.72      5.03 o
   1   9   5       13.78       12.73      1.52 o
   2   9   5      197.09      179.94      4.21 o
   3   9   5      195.04      194.56      4.56 o
   4   9   5      612.15      589.68     11.78 o
   5   9   5       33.09       33.87      2.04 o
   6   9   5      136.24      129.20      3.29 o
   7   9   5        0.41       -1.14      1.14 o
   8   9   5        4.77        2.60      1.32 o
   9   9   5      100.13      101.88      3.07 o
  10   9   5        8.20        7.60      1.16 o
  11   9   5       11.22       13.31      1.46 o
  12   9   5        1.57       -0.08      1.18 o
  13   9   5       26.62       28.34      1.94 o
  14   9   5       12.52       13.10      1.91 o
  15   9   5       43.59       40.73      3.15 o
  16   9   5        4.90        2.11      2.02 o
  17   9   5        3.45        4.16      2.20 o
  18   9   5        1.16        4.23      2.69 o
 -18  10   5        0.45       -3.94      3.94 o
 -17  10   5        0.00       -3.04      3.04 o
 -16  10   5        3.56       -0.83      3.19 o
 -15  10   5       11.56        7.99      3.28 o
 -14  10   5        1.63        0.27      2.91 o
 -13  10   5        2.11       -0.18      2.54 o
 -12  10   5        0.32       -2.46      2.46 o
 -11  10   5        0.21        0.70      2.37 o
 -10  10   5        5.56        1.08      2.60 o
  -9  10   5       24.85       22.55      3.30 o
  -8  10   5        7.68        4.19      2.44 o
  -7  10   5       28.83       26.80      3.30 o
  -6  10   5       42.85       44.66      3.84 o
  -5  10   5      148.06      140.09      6.28 o
  -4  10   5        0.23       -0.25      2.09 o
  -3  10   5       13.97       13.39      2.79 o
  -2  10   5        0.43       -1.24      1.24 o
  -1  10   5       36.49       34.47      2.27 o
   0  10   5        6.86        8.59      1.59 o
   1  10   5       18.20       18.38      1.90 o
   2  10   5        0.88       -0.90      1.45 o
   3  10   5        0.29       -0.35      1.34 o
   4  10   5      102.63       95.41      3.09 o
   5  10   5        0.90        2.52      1.38 o
   6  10   5       11.62       12.86      1.65 o
   7  10   5       22.73       20.65      2.61 o
   8  10   5        5.69        1.56      1.32 o
   9  10   5        8.96       10.12      1.31 o
  10  10   5        4.13        2.83      1.27 o
  11  10   5        6.99        5.51      1.40 o
  12  10   5        0.52        2.32      1.43 o
  13  10   5        1.94        1.61      1.83 o
  14  10   5        5.38        5.10      1.92 o
  15  10   5        4.40        7.87      3.60 o
  16  10   5        1.53        2.12      1.97 o
  17  10   5        0.03        3.30      4.44 o
 -17  11   5        9.44        1.29      3.73 o
 -16  11   5        1.87        2.62      2.64 o
 -15  11   5        5.91        1.01      3.19 o
 -14  11   5        1.71        2.13      3.19 o
 -13  11   5       15.93        7.89      3.19 o
 -12  11   5        0.80        0.06      2.54 o
 -11  11   5        0.52       -2.17      2.46 o
 -10  11   5        3.61        2.34      4.93 o
  -9  11   5       17.70       20.96      3.49 o
  -8  11   5       14.16       14.01      3.30 o
  -7  11   5        1.06       -2.44      2.44 o
  -6  11   5       12.34        8.38      2.79 o
  -5  11   5        3.43        6.90      2.79 o
  -4  11   5      213.89      195.51      7.67 o
  -3  11   5        0.62        0.35      1.73 o
  -2  11   5        5.46        6.80      1.88 o
  -1  11   5       71.88       71.12      3.60 o
   0  11   5       14.68        6.04      1.65 o
   1  11   5       32.72       33.47      2.33 o
   2  11   5      195.29      197.17      5.34 o
   3  11   5        7.68       10.66      1.91 o
   4  11   5      222.63      216.82      8.04 o
   5  11   5       19.39       20.45      1.77 o
   6  11   5      105.69       94.36      3.14 o
   7  11   5       16.31       16.44      1.99 o
   8  11   5       19.95       20.11      1.60 o
   9  11   5       84.15       77.99      2.78 o
  10  11   5       14.53       13.86      1.62 o
  11  11   5       33.07       39.78      2.47 o
  12  11   5       18.54       20.04      2.56 o
  13  11   5       14.58       17.63      3.92 o
  14  11   5        6.96        3.67      2.17 o
  15  11   5       64.39       72.03      4.07 o
  16  11   5        0.21       -0.03      2.24 o
 -16  12   5        0.06       -3.65      3.65 o
 -15  12   5        0.86       -1.02      2.34 o
 -14  12   5        0.17       -2.83      2.83 o
 -13  12   5        0.09       -3.71      3.94 o
 -12  12   5       17.40       19.43      4.01 o
 -11  12   5        1.20        2.90      3.08 o
 -10  12   5        1.45        3.13      2.96 o
  -9  12   5        0.00       -1.66      2.72 o
  -8  12   5        1.89       -0.25      2.44 o
  -7  12   5        1.09        5.18      2.79 o
  -6  12   5       86.79       76.68      4.88 o
  -5  12   5       16.26       21.70      3.70 o
  -4  12   5        0.00       -1.06      4.19 o
  -3  12   5       85.07       78.37      4.88 o
  -2  12   5      103.26       99.72      4.34 o
  -1  12   5       51.26       52.57      3.31 o
   0  12   5      358.53      347.50      8.91 o
   1  12   5       21.06       19.38      2.46 o
   2  12   5        0.03       -1.50      1.50 o
   3  12   5        0.03       -0.85      1.99 o
   4  12   5       13.03       12.85      2.36 o
   5  12   5       21.65       22.84      2.72 o
   6  12   5       58.21       51.51      3.35 o
   7  12   5       95.67       83.95      4.22 o
   8  12   5       19.25       17.23      2.42 o
   9  12   5        0.24        2.31      1.56 o
  10  12   5        6.86        3.73      2.06 o
  11  12   5        1.52       -1.27      1.68 o
  12  12   5        0.06        0.26      1.92 o
  13  12   5        1.43        1.42      1.96 o
  14  12   5        5.91        4.13      3.88 o
  15  12   5        1.14        1.97      2.65 o
 -15  13   5        5.93       -4.93      5.92 o
 -14  13   5        4.61       10.81      3.03 o
 -13  13   5        0.24        1.03      2.43 o
 -12  13   5        3.49       -2.47      7.89 o
 -11  13   5        0.04       -2.85      3.20 o
 -10  13   5        3.45        5.80      3.65 o
  -9  13   5        4.95        2.23      2.95 o
  -8  13   5        0.53        1.08      5.18 o
  -7  13   5       11.95       15.57      5.18 o
  -6  13   5        0.29       -1.63      3.20 o
  -5  13   5       15.48       17.46      3.30 o
  -4  13   5        1.22        0.99      2.79 o
  -3  13   5       59.01       58.42      4.70 o
  -2  13   5      131.45      123.47      6.09 o
  -1  13   5       66.56       73.89      3.77 o
   0  13   5        6.25        5.92      2.08 o
   1  13   5       83.17       92.14      4.07 o
   2  13   5       21.53       22.87      2.65 o
   3  13   5        3.27        4.77      2.60 o
   4  13   5        0.49       -0.21      2.27 o
   5  13   5       24.62       29.98      3.00 o
   6  13   5        2.73        4.83      2.14 o
   7  13   5       26.24       29.59      3.00 o
   8  13   5        0.13        0.37      1.59 o
   9  13   5        0.09       -1.52      1.62 o
  10  13   5       13.25       13.39      3.70 o
  11  13   5        1.47        1.86      2.13 o
  12  13   5        7.02        5.89      2.56 o
  13  13   5        0.37       -1.38      1.95 o
  14  13   5        2.08        3.45      5.92 o
 -13  14   5        1.69       -1.68      3.94 o
 -12  14   5        1.22       -2.34      2.34 o
 -11  14   5        0.11       -2.27      2.27 o
 -10  14   5        7.34        1.39      3.47 o
  -9  14   5        7.03        6.78      3.43 o
  -8  14   5        6.92        4.36      3.30 o
  -7  14   5        0.05       -1.13      2.95 o
  -6  14   5       29.41       24.83      3.84 o
  -5  14   5        5.18       -1.94      3.70 o
  -4  14   5       25.04       13.83      3.14 o
  -3  14   5        6.13        4.93      2.79 o
  -2  14   5       35.40       34.90      3.84 o
  -1  14   5       18.57       13.51      3.30 o
   0  14   5        3.07        2.98      3.13 o
   1  14   5        8.25        9.05      2.60 o
   2  14   5        0.02       -2.25      2.25 o
   3  14   5        4.05        2.86      2.60 o
   4  14   5        1.94        0.46      4.19 o
   5  14   5        2.80        4.44      3.45 o
   6  14   5        0.02        2.01      3.20 o
   7  14   5        1.64        2.14      1.66 o
   8  14   5        1.42        2.06      1.97 o
   9  14   5        4.53        3.42      1.86 o
  10  14   5        6.62        9.46      2.24 o
  11  14   5        0.12        0.70      2.20 o
  12  14   5        2.74        2.41      2.91 o
  13  14   5        0.03       -0.41      2.60 o
 -12  15   5        0.84       -5.42      5.42 o
 -11  15   5        1.34       -2.83      2.83 o
 -10  15   5       11.70       10.40      4.68 o
  -9  15   5        0.01       -2.13      2.13 o
  -8  15   5       13.90       16.72      4.00 o
  -7  15   5        8.98        4.93      4.44 o
  -6  15   5       35.42       46.60     10.60 o
  -5  15   5       57.48       70.14      7.64 o
  -4  15   5        0.63       -2.96      2.96 o
  -3  15   5        1.68       -2.60      2.60 o
  -2  15   5        2.86       -3.45      3.45 o
  -1  15   5       42.30       45.36      6.41 o
   0  15   5       25.36       20.71      5.42 o
   1  15   5        0.30       -0.31      2.72 o
   2  15   5        9.86        9.80      2.95 o
   3  15   5        1.23       -2.60      2.60 o
   4  15   5       57.34       64.10      4.70 o
   5  15   5       22.93       23.86      3.65 o
   6  15   5       41.10       51.18      3.28 o
   7  15   5        4.50        1.36      2.09 o
   8  15   5        0.35       -0.64      2.03 o
   9  15   5        4.88        2.40      2.34 o
  10  15   5        8.42        5.94      3.14 o
  11  15   5        4.58        3.78      6.41 o
  -9  16   5       12.37       10.13      3.36 o
  -8  16   5       10.39        9.84      3.04 o
  -7  16   5        1.37        1.48      5.42 o
  -6  16   5       13.00       12.71      4.00 o
  -5  16   5       14.20        9.37      5.42 o
  -4  16   5        7.64        3.45      4.93 o
  -3  16   5        0.07       -3.94      3.94 o
  -2  16   5        2.26        5.42      4.44 o
  -1  16   5        8.83       14.79      5.42 o
   0  16   5        0.55        0.49      4.44 o
   1  16   5        0.21        1.48      4.44 o
   2  16   5        0.25        4.93      2.95 o
   3  16   5        7.52        6.90      3.08 o
   4  16   5        8.75       10.59      3.30 o
   5  16   5        0.45       -0.79      2.03 o
   6  16   5        2.35        1.08      2.24 o
   7  16   5        2.50        4.09      2.15 o
   8  16   5        0.48       -1.41      2.37 o
   9  16   5        0.30        0.49      3.45 o
  -2  17   5       16.54       19.23      5.92 o
  -1  17   5        4.42       11.34      5.42 o
   0  17   5       47.26       48.81      6.90 o
   1  17   5       15.76       29.09      5.92 o
   2  17   5       36.59       44.38      6.90 o
   3  17   5       15.38       17.57      3.65 o
   4  17   5       20.83       26.23      2.97 o
   5  17   5        0.98       -2.60      3.40 o
   6  17   5       21.44       28.29      4.60 o
 -20   0   6       17.19        1.97      6.90 o
 -19   0   6        0.52       -5.92      5.92 o
 -18   0   6        0.73       -4.93      4.93 o
 -17   0   6        0.11       -4.44      4.44 o
 -16   0   6        6.07        9.37      4.93 o
 -15   0   6       14.01        8.88      4.93 o
 -14   0   6       32.81       35.50      5.42 o
 -13   0   6      183.49      206.59     11.83 o
 -12   0   6        0.12        0.99      3.94 o
 -11   0   6      414.49      412.69     18.74 o
 -10   0   6        0.61        2.79      2.01 o
  -9   0   6       58.19       68.26      3.91 o
  -8   0   6      324.97      331.30      7.78 o
  -7   0   6      696.15      653.31     13.88 o
  -6   0   6       70.63       64.50      2.55 o
  -5   0   6      209.98      209.57      7.09 o
  -4   0   6       68.25       63.80      3.55 o
  -3   0   6        0.49        1.44      1.52 o
  -2   0   6       98.95       93.32      3.61 o
  -1   0   6       32.73       36.90      2.43 o
   0   0   6       66.64       60.10      2.97 o
   1   0   6       13.47       13.78      1.75 o
   2   0   6      334.32      304.27      7.90 o
   3   0   6       88.81       78.89      4.37 o
   4   0   6      227.92      236.28      5.85 o
   5   0   6        3.79        1.57      1.21 o
   6   0   6      445.28      415.40      9.51 o
   7   0   6       89.64       85.75      3.27 o
   8   0   6        3.57        0.39      1.30 o
   9   0   6       18.62       23.56      4.04 o
  10   0   6      263.50      246.78      6.50 o
  11   0   6      357.73      364.68     11.37 o
  12   0   6      218.82      198.48     16.27 o
  13   0   6       97.90       87.20      7.40 o
  14   0   6       38.98       44.40      3.53 o
  15   0   6       45.57       41.93      7.64 o
  16   0   6       31.04       34.04      3.48 o
  17   0   6        0.05       -2.21      2.21 o
  18   0   6        8.77       12.51      2.51 o
  19   0   6        6.08        7.51      2.32 o
 -20   1   6        0.57       -6.90      6.90 o
 -19   1   6        3.29       -3.94      4.18 o
 -18   1   6        2.61       -0.40      3.65 o
 -17   1   6        2.20       -1.24      5.42 o
 -16   1   6        0.89       -1.23      4.68 o
 -15   1   6        3.75       -0.99      2.79 o
 -14   1   6        1.90       -0.25      2.79 o
 -13   1   6       25.16       21.83      3.65 o
 -12   1   6       14.24       14.58      3.14 o
 -11   1   6       26.16       27.85      3.90 o
 -10   1   6       27.23       24.38      2.53 o
  -9   1   6        0.04        0.49      1.49 o
  -8   1   6       49.02       49.71      2.01 o
  -7   1   6        5.93       10.72      1.27 o
  -6   1   6       49.60       46.76      1.91 o
  -5   1   6        7.21        7.79      1.01 o
  -4   1   6        3.00        1.83      1.22 o
  -3   1   6       41.72       39.26      1.53 o
  -2   1   6      168.22      154.89      3.52 o
  -1   1   6       13.55       18.31      1.52 o
   0   1   6       68.89       69.45      1.80 o
   1   1   6        1.15        0.70      0.69 o
   2   1   6       55.40       51.70      1.63 o
   3   1   6      278.69      249.75      4.92 o
   4   1   6       35.65       40.09      1.73 o
   5   1   6      451.15      431.62      7.81 o
   6   1   6        5.45        7.15      1.62 o
   7   1   6       18.37       21.23      1.23 o
   8   1   6        0.09       -1.18      1.18 o
   9   1   6       58.42       58.39      1.96 o
  10   1   6        9.41       12.88      1.83 o
  11   1   6       35.23       45.37      2.15 o
  12   1   6       42.39       53.74      3.40 o
  13   1   6        0.13        0.79      1.41 o
  14   1   6       23.67       22.89      2.00 o
  15   1   6        5.63       10.53      1.70 o
  16   1   6        1.59        4.15      2.35 o
  17   1   6        3.45        2.26      1.49 o
  18   1   6        7.38        8.96      2.03 o
  19   1   6        0.04        2.19      1.47 o
 -20   2   6        0.14       -6.90      6.90 o
 -19   2   6        4.75       -5.92      5.92 o
 -18   2   6        1.97       -5.42      5.42 o
 -17   2   6        0.29       -5.18      5.18 o
 -16   2   6        2.73        1.48      3.30 o
 -15   2   6        6.60        2.96      3.14 o
 -14   2   6       95.40       97.96      9.37 o
 -13   2   6       19.74       15.49      3.30 o
 -12   2   6       16.02       15.38      3.30 o
 -11   2   6      111.31      127.34      4.70 o
 -10   2   6      116.88      118.47      4.70 o
  -9   2   6        0.23       -0.58      1.13 o
  -8   2   6        0.32       -0.65      1.31 o
  -7   2   6      185.49      186.39      4.07 o
  -6   2   6        0.68       -1.02      1.02 o
  -5   2   6      270.46      277.71      5.37 o
  -4   2   6      112.63      108.35      2.63 o
  -3   2   6      243.55      241.85      4.49 o
  -2   2   6      399.52      412.07      6.81 o
  -1   2   6       22.69       24.42      1.23 o
   0   2   6       49.70       41.26      1.55 o
   1   2   6      102.40       96.04      2.43 o
   2   2   6      113.33      100.66      2.94 o
   3   2   6       47.56       41.20      1.70 o
   4   2   6       23.41       25.81      1.48 o
   5   2   6      550.85      521.79      9.29 o
   6   2   6      136.05      134.93      3.60 o
   7   2   6        0.20       -0.69      0.69 o
   8   2   6        1.96        0.26      1.00 o
   9   2   6       15.01       10.94      2.01 o
  10   2   6       86.98       81.06      2.55 o
  11   2   6       57.31       64.05      2.58 o
  12   2   6        1.83        3.06      1.19 o
  13   2   6        0.10       -0.06      1.34 o
  14   2   6        2.83        6.55      1.60 o
  15   2   6        1.82        3.70      1.59 o
  16   2   6       18.07       21.63      1.96 o
  17   2   6        0.03        1.49      1.82 o
  18   2   6        4.85        7.28      1.70 o
  19   2   6        1.85       -0.22      1.99 o
 -19   3   6       20.97       23.67      7.89 o
 -18   3   6        5.94       -3.45      5.92 o
 -17   3   6       24.71       18.74      6.90 o
 -16   3   6       12.15       17.75      5.92 o
 -15   3   6        1.91        1.31      3.08 o
 -14   3   6       12.21       12.07      3.30 o
 -13   3   6       39.26       33.49      4.00 o
 -12   3   6        6.41        7.49      2.09 o
 -11   3   6      158.98      157.63      5.35 o
 -10   3   6      221.03      234.36      6.78 o
  -9   3   6       50.59       57.56      3.39 o
  -8   3   6       77.76       78.38      2.95 o
  -7   3   6       21.37       23.76      1.79 o
  -6   3   6       44.13       35.09      1.76 o
  -5   3   6       10.36       12.44      1.39 o
  -4   3   6      246.17      226.51      4.32 o
  -3   3   6       12.41       15.13      1.36 o
  -2   3   6      108.28      105.63      2.87 o
  -1   3   6      148.53      147.99      3.05 o
   0   3   6       11.21       12.05      1.10 o
   1   3   6       19.40       11.05      1.47 o
   2   3   6        0.00       -0.92      0.92 o
   3   3   6      198.09      183.41      3.77 o
   4   3   6      222.57      232.51      4.54 o
   5   3   6      689.30      698.52     10.99 o
   6   3   6       46.12       42.76      2.53 o
   7   3   6       17.10       18.85      1.76 o
   8   3   6       85.36       71.52      2.25 o
   9   3   6        0.22       -1.32      1.32 o
  10   3   6       64.05       60.17      2.30 o
  11   3   6        0.87       -0.72      1.35 o
  12   3   6       63.84       68.08      2.58 o
  13   3   6       24.37       25.85      1.79 o
  14   3   6        0.96        1.13      1.23 o
  15   3   6        6.01        8.14      1.60 o
  16   3   6       21.21       23.31      1.97 o
  17   3   6       12.73       14.12      1.83 o
  18   3   6        9.25       11.03      1.93 o
  19   3   6        4.12        7.40      2.02 o
 -19   4   6        0.21       -0.99      6.41 o
 -18   4   6       11.02        6.41      6.41 o
 -17   4   6       28.10       33.04      7.40 o
 -16   4   6        8.90        8.88      5.92 o
 -15   4   6       23.53       24.65      5.92 o
 -14   4   6       70.74       62.62      7.89 o
 -13   4   6        2.43        5.00      2.23 o
 -12   4   6        9.07       15.77      2.53 o
 -11   4   6       47.20       42.47      2.97 o
 -10   4   6      120.42      129.79      4.90 o
  -9   4   6        4.10        8.36      2.43 o
  -8   4   6      116.14      112.26      4.80 o
  -7   4   6        6.91        7.18      1.39 o
  -6   4   6      263.92      258.22      5.91 o
  -5   4   6      208.42      205.09      4.36 o
  -4   4   6       92.08       88.23      2.52 o
  -3   4   6       62.71       67.24      2.19 o
  -2   4   6      418.95      412.92      6.89 o
  -1   4   6      149.22      145.74      3.30 o
   0   4   6      406.86      406.14      6.91 o
   1   4   6       74.25       63.20      2.08 o
   2   4   6       22.46       17.60      1.38 o
   3   4   6       53.50       40.84      2.13 o
   4   4   6      448.23      429.45      9.17 o
   5   4   6      497.98      448.11      8.43 o
   6   4   6       24.20       22.19      2.02 o
   7   4   6       58.07       61.11      3.13 o
   8   4   6        4.39        6.53      1.11 o
   9   4   6        1.28        0.58      1.98 o
  10   4   6        0.54        1.21      1.25 o
  11   4   6       38.83       35.04      1.97 o
  12   4   6       33.75       31.08      1.97 o
  13   4   6        1.72        0.53      1.17 o
  14   4   6       18.53       24.93      2.24 o
  15   4   6        9.18        7.73      1.87 o
  16   4   6        2.03        1.71      1.46 o
  17   4   6        0.28       -0.13      1.53 o
  18   4   6        0.25        1.74      1.56 o
  19   4   6        0.23       -0.06      1.62 o
 -19   5   6       19.54       18.74      7.40 o
 -18   5   6        0.79       -2.47      5.92 o
 -17   5   6       14.36       12.82      6.41 o
 -16   5   6       11.24       18.24      6.41 o
 -15   5   6        0.03       -3.45      4.93 o
 -14   5   6        3.90        5.42      4.93 o
 -13   5   6        8.36        5.05      2.72 o
 -12   5   6      194.62      201.86      6.40 o
 -11   5   6       99.90      111.79      4.61 o
 -10   5   6      185.84      202.30      6.33 o
  -9   5   6       72.06       66.72      3.58 o
  -8   5   6        2.03       -2.30      2.48 o
  -7   5   6        0.83       -1.40      1.66 o
  -6   5   6        5.32        5.40      2.06 o
  -5   5   6       11.52       12.01      1.45 o
  -4   5   6      442.98      391.50      6.66 o
  -3   5   6       18.97       23.46      2.02 o
  -2   5   6      614.09      573.53     10.10 o
  -1   5   6        8.41        7.97      1.59 o
   0   5   6      146.92      131.02      4.67 o
   1   5   6        3.77       -0.77      1.75 o
   2   5   6        2.39       -1.17      1.17 o
   3   5   6       23.80       23.08      2.34 o
   4   5   6      571.03      577.16     10.39 o
   5   5   6       46.46       35.36      2.16 o
   6   5   6        8.59        4.82      1.71 o
   7   5   6      115.50       96.82      3.29 o
   8   5   6      267.67      256.61      6.27 o
   9   5   6       38.90       37.12      2.06 o
  10   5   6       80.81       78.00      3.05 o
  11   5   6       58.01       56.47      2.31 o
  12   5   6       13.54       14.26      1.46 o
  13   5   6       21.29       18.12      1.60 o
  14   5   6       40.32       49.08      2.26 o
  15   5   6        4.94        8.46      1.54 o
  16   5   6       22.19       30.48      2.23 o
  17   5   6       14.74       18.70      2.06 o
  18   5   6        2.42        1.95      1.71 o
  19   5   6        2.16        1.73      2.09 o
 -18   6   6        0.33        0.49      6.90 o
 -17   6   6       10.55        9.86      6.41 o
 -16   6   6        1.09       -3.94      4.93 o
 -15   6   6        2.34        2.96      5.42 o
 -14   6   6       29.00       28.32      3.65 o
 -13   6   6        0.24        1.86      2.83 o
 -12   6   6       44.49       48.72      4.14 o
 -11   6   6       48.30       54.03      4.14 o
 -10   6   6       15.10        7.89      2.72 o
  -9   6   6      101.03       99.00      4.15 o
  -8   6   6       71.52       70.96      4.76 o
  -7   6   6      200.39      195.83      6.15 o
  -6   6   6       62.55       71.30      3.79 o
  -5   6   6      659.99      654.98     12.99 o
  -4   6   6       85.55       90.76      3.12 o
  -3   6   6      287.06      292.00      6.03 o
  -2   6   6      179.88      159.04      4.02 o
  -1   6   6       27.97       21.41      2.78 o
   0   6   6      302.47      305.39      6.90 o
   1   6   6        3.68       -1.65      1.65 o
   2   6   6       11.67        7.18      1.55 o
   3   6   6       22.61       25.75      1.91 o
   4   6   6      264.56      284.68      6.02 o
   5   6   6       56.68       49.30      2.39 o
   6   6   6       30.25       29.70      1.96 o
   7   6   6       31.83       27.40      2.25 o
   8   6   6       25.22       26.60      1.84 o
   9   6   6        1.66        0.47      0.93 o
  10   6   6        0.55       -1.01      1.01 o
  11   6   6        2.05        2.32      1.19 o
  12   6   6        0.00        2.70      1.25 o
  13   6   6       15.36       16.39      1.61 o
  14   6   6        5.43        4.23      1.41 o
  15   6   6        5.23        4.22      1.42 o
  16   6   6        3.15        3.31      1.42 o
  17   6   6        4.20        5.46      1.87 o
  18   6   6        2.55        1.09      2.47 o
 -18   7   6        1.73        2.47      6.41 o
 -17   7   6       31.93       32.54      8.38 o
 -16   7   6        0.03        2.47      5.92 o
 -15   7   6        5.75        2.55      3.70 o
 -14   7   6        9.99       15.42      3.19 o
 -13   7   6       42.73       41.50      4.26 o
 -12   7   6       22.66       20.44      3.45 o
 -11   7   6        0.45       -2.37      2.37 o
 -10   7   6        0.15       -1.63      2.25 o
  -9   7   6        0.28        1.34      4.44 o
  -8   7   6       21.27       17.19      3.45 o
  -7   7   6       47.75       53.91      3.17 o
  -6   7   6       60.44       58.97      3.79 o
  -5   7   6        0.00        0.46      1.53 o
  -4   7   6        6.77        4.34      1.63 o
  -3   7   6       17.84       13.39      1.54 o
  -2   7   6      143.15      128.62      3.53 o
  -1   7   6       15.94       16.94      1.94 o
   0   7   6      159.06      149.28      4.24 o
   1   7   6      111.58      105.82      3.49 o
   2   7   6        0.04       -1.49      1.49 o
   3   7   6       22.34       26.62      1.97 o
   4   7   6        5.06        3.00      1.29 o
   5   7   6       80.08       71.05      2.69 o
   6   7   6       23.22       28.02      1.86 o
   7   7   6      407.93      386.61      8.13 o
   8   7   6       61.68       57.42      2.38 o
   9   7   6        0.46       -0.65      1.24 o
  10   7   6       18.73       23.10      1.66 o
  11   7   6       11.95        9.82      1.23 o
  12   7   6       78.17       81.99      2.65 o
  13   7   6       13.59       13.50      1.48 o
  14   7   6        1.48        1.00      1.30 o
  15   7   6        0.32       -1.43      1.43 o
  16   7   6        1.95        2.51      1.64 o
  17   7   6        0.04       -1.13      1.71 o
  18   7   6        0.49        0.00      2.09 o
 -17   8   6        4.36        2.47      7.40 o
 -16   8   6        3.13        0.49      5.92 o
 -15   8   6        2.70        2.41      2.91 o
 -14   8   6       46.07       52.17      4.73 o
 -13   8   6       26.85       30.06      5.42 o
 -12   8   6        2.41       -1.35      2.60 o
 -11   8   6        1.86        3.30      2.72 o
 -10   8   6       59.15       45.85      5.67 o
  -9   8   6        0.41       -0.46      2.25 o
  -8   8   6       61.99       60.30      4.35 o
  -7   8   6      123.54      107.63      5.58 o
  -6   8   6       54.21       57.55      5.67 o
  -5   8   6       12.48        9.03      2.08 o
  -4   8   6      121.32      112.78      3.32 o
  -3   8   6        1.29        1.46      1.37 o
  -2   8   6       40.96       31.37      2.40 o
  -1   8   6      143.72      139.26      3.71 o
   0   8   6       67.16       64.45      2.94 o
   1   8   6       47.39       51.77      2.39 o
   2   8   6        1.24       -0.03      2.42 o
   3   8   6       46.58       44.03      2.33 o
   4   8   6       55.88       54.14      2.45 o
   5   8   6       65.18       58.73      2.40 o
   6   8   6       44.55       37.71      2.05 o
   7   8   6       72.96       64.47      2.46 o
   8   8   6        3.33        2.57      1.30 o
   9   8   6       19.94       20.29      1.73 o
  10   8   6        0.01        1.07      1.12 o
  11   8   6       11.75       12.15      1.35 o
  12   8   6        0.98        1.33      1.11 o
  13   8   6        2.20        4.77      1.46 o
  14   8   6        0.07       -1.24      1.27 o
  15   8   6        1.02       -0.55      2.48 o
  16   8   6        2.95        4.05      1.84 o
  17   8   6        1.11        2.96      2.69 o
 -17   9   6       49.20       46.84      9.37 o
 -16   9   6        1.50        3.63      3.65 o
 -15   9   6        0.54       -1.67      2.91 o
 -14   9   6        2.19        8.17      3.70 o
 -13   9   6       19.47       23.35      5.18 o
 -12   9   6        2.06        0.74      3.20 o
 -11   9   6       12.96       10.52      3.08 o
 -10   9   6       23.27       24.67      3.43 o
  -9   9   6        2.02        0.46      2.60 o
  -8   9   6        0.10       -2.25      2.25 o
  -7   9   6        0.66        0.74      2.44 o
  -6   9   6        2.16        0.38      2.25 o
  -5   9   6       18.11       13.33      2.79 o
  -4   9   6       24.63       27.38      4.44 o
  -3   9   6        8.19       10.03      1.81 o
  -2   9   6       99.57      101.83      3.28 o
  -1   9   6        1.68       -1.45      1.45 o
   0   9   6       67.64       63.87      2.59 o
   1   9   6       38.45       44.49      2.29 o
   2   9   6       50.17       51.59      2.46 o
   3   9   6       10.82       11.40      1.63 o
   4   9   6        1.61        2.57      1.50 o
   5   9   6        7.99        9.71      1.61 o
   6   9   6       21.19       18.94      1.81 o
   7   9   6       27.18       25.27      1.85 o
   8   9   6        1.94        0.60      1.32 o
   9   9   6        0.29       -1.27      1.27 o
  10   9   6       13.36       20.62      1.56 o
  11   9   6        0.29        0.27      1.22 o
  12   9   6        8.64       11.23      1.59 o
  13   9   6       10.92        7.34      1.64 o
  14   9   6        0.23       -1.40      1.40 o
  15   9   6        1.43        1.93      1.98 o
  16   9   6        0.10       -2.24      2.24 o
 -16  10   6        7.41       10.20      8.88 o
 -15  10   6        1.73        4.23      3.36 o
 -14  10   6        3.61       -0.44      3.45 o
 -13  10   6        1.24        2.15      3.19 o
 -12  10   6        0.01       -0.67      2.95 o
 -11  10   6        8.68        4.23      2.95 o
 -10  10   6        9.06        3.81      2.60 o
  -9  10   6        1.76        2.60      2.60 o
  -8  10   6        7.16        5.13      2.95 o
  -7  10   6        0.79        4.77      2.60 o
  -6  10   6       26.20       23.40      3.30 o
  -5  10   6       33.61       33.62      5.92 o
  -4  10   6       91.24       83.45      5.92 o
  -3  10   6      120.65      125.57      6.09 o
  -2  10   6        4.76        7.45      1.88 o
  -1  10   6        5.45        5.07      1.70 o
   0  10   6       19.31       18.46      2.00 o
   1  10   6       20.93       18.62      2.04 o
   2  10   6       31.56       27.16      2.04 o
   3  10   6      119.32      120.56      3.63 o
   4  10   6       72.06       74.53      2.88 o
   5  10   6       31.69       37.68      2.30 o
   6  10   6       75.71       80.80      3.16 o
   7  10   6        6.92        4.79      1.53 o
   8  10   6       70.62       63.59      2.58 o
   9  10   6       21.34       20.30      2.19 o
  10  10   6        1.34        2.26      1.32 o
  11  10   6       33.28       36.31      2.13 o
  12  10   6       13.00       12.81      1.76 o
  13  10   6        9.48        9.84      1.76 o
  14  10   6        2.71        2.81      1.97 o
  15  10   6       23.25       32.06      3.87 o
 -15  11   6        0.00       -0.45      3.36 o
 -14  11   6        0.58       -0.69      3.28 o
 -13  11   6        7.27        6.48      3.55 o
 -12  11   6        5.44        6.66      7.64 o
 -11  11   6        4.57        3.45      3.08 o
 -10  11   6        0.92       -1.48      3.45 o
  -9  11   6        1.45        0.26      3.94 o
  -8  11   6        5.90        1.97      2.79 o
  -7  11   6        0.59       -0.49      3.70 o
  -6  11   6        9.51        0.16      2.60 o
  -5  11   6        4.18        8.53      2.95 o
  -4  11   6        5.64        5.59      2.60 o
  -3  11   6        3.78        3.32      2.60 o
  -2  11   6        8.34       13.06      2.95 o
  -1  11   6        1.47        3.85      2.03 o
   0  11   6        1.27        0.87      1.73 o
   1  11   6        0.21        0.71      1.65 o
   2  11   6        2.16        2.99      1.78 o
   3  11   6       58.90       60.13      3.28 o
   4  11   6       59.75       63.74      3.96 o
   5  11   6       41.72       40.46      2.38 o
   6  11   6        0.58        2.04      1.59 o
   7  11   6       52.42       58.14      3.12 o
   8  11   6        1.48        2.29      1.73 o
   9  11   6       23.51       28.37      2.54 o
  10  11   6        2.21        1.46      1.49 o
  11  11   6        0.07       -0.15      1.54 o
  12  11   6       12.29       13.29      2.06 o
  13  11   6        2.12        0.65      1.97 o
  14  11   6        7.68       11.69      6.66 o
 -14  12   6        4.48       -3.45      5.92 o
 -13  12   6        0.83        1.76      3.55 o
 -12  12   6        0.07       -3.08      3.08 o
 -11  12   6        0.07       -3.08      3.08 o
 -10  12   6        0.20       -1.51      2.95 o
  -9  12   6        0.19       -2.79      2.79 o
  -8  12   6        4.35        9.12      3.43 o
  -7  12   6       21.10       19.72      3.65 o
  -6  12   6       30.71       34.22      4.00 o
  -5  12   6        2.57        2.93      2.60 o
  -4  12   6       48.38       56.15      4.70 o
  -3  12   6        0.32        1.73      2.79 o
  -2  12   6       42.78       58.60      4.70 o
  -1  12   6       20.54       21.87      5.27 o
   0  12   6        8.88        8.25      2.94 o
   1  12   6       51.58       57.82      3.50 o
   2  12   6       15.77       12.14      2.28 o
   3  12   6       12.18       11.87      2.07 o
   4  12   6        5.99        8.37      2.03 o
   5  12   6       19.13       16.15      2.59 o
   6  12   6        0.26        2.67      1.73 o
   7  12   6        7.28       10.43      2.01 o
   8  12   6        1.63        1.38      1.79 o
   9  12   6       23.76       35.80      3.46 o
  10  12   6        1.19        2.07      1.75 o
  11  12   6        5.27        4.09      1.97 o
  12  12   6        4.93       12.21      2.59 o
  13  12   6        0.43       -0.49      4.93 o
 -12  13   6        0.13       -2.96      5.92 o
 -11  13   6       19.44       25.03      7.89 o
 -10  13   6        5.73        4.34      3.65 o
  -9  13   6        3.33        5.18      3.14 o
  -8  13   6       16.43       15.46      5.18 o
  -7  13   6        8.09       12.08      3.49 o
  -6  13   6        0.03       -1.02      2.95 o
  -5  13   6        1.70       -0.25      2.79 o
  -4  13   6        1.38        1.94      2.95 o
  -3  13   6       29.34       26.87      3.84 o
  -2  13   6       63.83       72.60      4.88 o
  -1  13   6       25.94       32.83      3.84 o
   0  13   6       39.46       39.44      3.31 o
   1  13   6       32.17       31.98      3.11 o
   2  13   6       10.54        6.63      2.24 o
   3  13   6       31.61       37.03      4.00 o
   4  13   6        0.51        2.56      2.60 o
   5  13   6       24.59       22.65      2.93 o
   6  13   6        0.00        0.32      2.17 o
   7  13   6       30.11       29.76      3.41 o
   8  13   6        5.32        5.36      2.53 o
   9  13   6        5.16        7.48      2.72 o
  10  13   6       26.91       33.46      2.60 o
  11  13   6        0.07        2.61      3.70 o
  12  13   6       34.65       44.03      4.18 o
 -11  14   6        1.69       -3.45      5.42 o
 -10  14   6        0.00       -4.44      5.42 o
  -9  14   6        2.74       -4.44      4.44 o
  -8  14   6       10.18       10.92      3.70 o
  -7  14   6       32.04       34.64      4.35 o
  -6  14   6        0.13        4.19      3.14 o
  -5  14   6       36.07       42.65      4.53 o
  -4  14   6        6.97        8.30      3.30 o
  -3  14   6        8.44        6.41      3.14 o
  -2  14   6       14.30       11.00      3.30 o
  -1  14   6        0.94        2.44      2.95 o
   0  14   6       10.51       14.50      3.30 o
   1  14   6        0.16       -2.60      2.60 o
   2  14   6        3.47        7.21      2.72 o
   3  14   6        4.20        8.14      3.14 o
   4  14   6       12.87       12.98      3.30 o
   5  14   6        0.25       -1.18      2.60 o
   6  14   6       18.77       24.08      4.44 o
   7  14   6       29.42       28.55      4.93 o
   8  14   6        4.28        2.53      2.53 o
   9  14   6        7.03        9.29      2.16 o
  10  14   6        0.46       -2.54      2.54 o
  -9  15   6        0.11       -3.94      5.42 o
  -8  15   6        0.98       -4.93      4.93 o
  -7  15   6        2.20        6.90      5.42 o
  -6  15   6        8.85       11.83      5.42 o
  -5  15   6        0.85       -1.23      3.14 o
  -4  15   6       37.52       49.25      7.64 o
  -3  15   6       18.18       22.55      4.00 o
  -2  15   6       95.11       96.33      6.09 o
  -1  15   6        3.59        1.97      4.44 o
   0  15   6        7.40       13.31      4.93 o
   1  15   6        5.37        3.94      4.44 o
   2  15   6       20.06       21.72      4.44 o
   3  15   6        0.13       -1.85      2.72 o
   4  15   6       13.23       16.23      3.49 o
   5  15   6        2.52        2.96      2.95 o
   6  15   6        9.94        3.36      2.95 o
   7  15   6        0.01       -2.79      2.79 o
   8  15   6        1.96       -3.94      3.94 o
  -6  16   6        4.99       -4.44      4.93 o
  -5  16   6        9.62        1.48      4.93 o
   1  16   6        2.88        5.92      4.93 o
   2  16   6        0.69        1.97      4.44 o
   3  16   6        0.00       -3.94      3.94 o
   4  16   6       17.06       18.52      3.65 o
   5  16   6        0.69       -0.49      4.44 o
 -18   1   7       13.11        5.67      4.68 o
 -17   1   7        0.40       -3.65      3.65 o
 -16   1   7        5.82        7.26      4.19 o
 -15   1   7       20.85       23.71      4.18 o
 -14   1   7        3.85        4.68      3.14 o
 -13   1   7       26.13       22.46      4.19 o
 -12   1   7       23.42       23.63      3.65 o
 -11   1   7       56.08       55.21      4.70 o
 -10   1   7       55.38       59.19      3.40 o
  -9   1   7        3.88        4.83      1.32 o
  -8   1   7       13.72       13.52      1.15 o
  -7   1   7       89.77       87.42      2.23 o
  -6   1   7       37.52       45.90      2.07 o
  -5   1   7      264.72      275.25      5.46 o
  -4   1   7      186.72      200.63      4.33 o
  -3   1   7       21.83       17.33      1.27 o
  -2   1   7       23.42       24.18      1.30 o
  -1   1   7       52.46       53.32      1.98 o
   0   1   7       88.53       77.26      2.11 o
   1   1   7       29.18       20.47      1.25 o
   2   1   7        0.49       -0.93      0.93 o
   3   1   7       10.61       14.34      1.20 o
   4   1   7       75.68       78.16      2.37 o
   5   1   7        1.25        1.97      0.78 o
   6   1   7       12.80       16.34      1.23 o
   7   1   7        2.20        0.34      0.98 o
   8   1   7        0.18       -0.72      1.18 o
   9   1   7       42.39       41.97      1.83 o
  10   1   7        0.80        0.56      1.19 o
  11   1   7        0.07       -1.04      1.04 o
  12   1   7       12.92       10.86      1.48 o
  13   1   7        1.08        0.60      1.78 o
  14   1   7        0.02       -1.29      1.29 o
  15   1   7        8.90        8.78      1.87 o
  16   1   7        3.84        3.58      2.28 o
  17   1   7        0.03       -1.31      1.61 o
 -18   2   7       14.35       27.61      7.40 o
 -17   2   7        1.00       -5.92      5.92 o
 -16   2   7        1.70       -0.94      3.65 o
 -15   2   7        8.62        8.95      3.70 o
 -14   2   7       39.33       45.90      5.67 o
 -13   2   7        6.46        0.74      2.79 o
 -12   2   7        0.08       -2.53      2.60 o
 -11   2   7       11.56       10.74      3.30 o
 -10   2   7        9.08       16.07      2.97 o
  -9   2   7       32.74       38.47      2.49 o
  -8   2   7        0.25       -1.77      1.77 o
  -7   2   7      109.71      104.27      3.01 o
  -6   2   7        0.02       -1.12      1.12 o
  -5   2   7      148.10      145.94      3.58 o
  -4   2   7       79.05       77.85      2.56 o
  -3   2   7      206.90      202.86      5.47 o
  -2   2   7       92.10       97.95      2.66 o
  -1   2   7      154.39      165.72      3.42 o
   0   2   7        0.11       -0.97      0.97 o
   1   2   7      144.02      141.00      3.15 o
   2   2   7       54.26       49.95      1.92 o
   3   2   7      228.50      207.22      4.24 o
   4   2   7        8.57       11.33      1.42 o
   5   2   7      231.73      215.79      4.51 o
   6   2   7      217.46      220.37      5.02 o
   7   2   7        1.31        2.75      1.51 o
   8   2   7       28.94       28.74      1.62 o
   9   2   7       15.03       17.25      1.63 o
  10   2   7        1.91        3.05      1.18 o
  11   2   7        5.20        3.84      2.03 o
  12   2   7        0.30       -1.99      1.99 o
  13   2   7        4.68        2.74      1.45 o
  14   2   7        0.45        0.37      2.31 o
  15   2   7        5.77        6.14      1.89 o
  16   2   7        0.84        1.29      1.49 o
  17   2   7        0.50       -0.46      2.03 o
 -18   3   7        9.16        3.94      6.41 o
 -17   3   7        0.42       -2.47      5.42 o
 -16   3   7        1.61        2.96      5.42 o
 -15   3   7       31.76       36.50      5.18 o
 -14   3   7       20.76       24.21      4.00 o
 -13   3   7        0.82       -2.60      2.60 o
 -12   3   7       18.88       25.39      3.84 o
 -11   3   7      118.50      121.03      5.05 o
 -10   3   7        1.27        4.45      2.24 o
  -9   3   7        3.29        4.54      2.03 o
  -8   3   7        8.28        7.00      2.03 o
  -7   3   7        7.77       11.90      1.73 o
  -6   3   7        4.70        5.32      1.30 o
  -5   3   7       71.45       67.29      2.42 o
  -4   3   7        0.28       -0.58      1.18 o
  -3   3   7       61.19       56.61      2.11 o
  -2   3   7        3.32        0.28      1.03 o
  -1   3   7       25.03       23.50      1.47 o
   0   3   7       18.96       15.27      1.37 o
   1   3   7      223.18      226.28      4.32 o
   2   3   7       39.43       38.75      1.93 o
   3   3   7       93.60       95.22      2.82 o
   4   3   7       20.48       16.61      1.49 o
   5   3   7       31.16       31.77      1.76 o
   6   3   7       33.38       30.05      2.07 o
   7   3   7       13.76       12.04      1.74 o
   8   3   7        0.78        0.49      1.03 o
   9   3   7       65.43       72.04      2.95 o
  10   3   7        0.40       -1.04      1.04 o
  11   3   7       19.74       15.54      1.70 o
  12   3   7       14.14       16.84      1.59 o
  13   3   7        9.43       12.15      1.89 o
  14   3   7        0.84        1.57      1.59 o
  15   3   7        5.53        4.69      1.58 o
  16   3   7        2.17        0.05      1.72 o
  17   3   7        0.25       -1.81      1.81 o
 -17   4   7        5.46        5.42      6.90 o
 -16   4   7        6.27        1.97      5.42 o
 -15   4   7        1.84        7.89      5.42 o
 -14   4   7       23.14       31.06      6.41 o
 -13   4   7       44.11       47.32      4.68 o
 -12   4   7        0.75        2.67      2.20 o
 -11   4   7       76.06       83.60      4.13 o
 -10   4   7        1.93        2.96      2.14 o
  -9   4   7        1.19       -0.94      2.80 o
  -8   4   7       13.88       12.39      2.46 o
  -7   4   7       42.55       44.58      3.22 o
  -6   4   7        2.81        2.45      1.30 o
  -5   4   7        0.89       -0.32      1.30 o
  -4   4   7      328.56      309.93      5.72 o
  -3   4   7       67.12       71.76      2.48 o
  -2   4   7      133.75      124.31      3.17 o
  -1   4   7      118.66      113.95      2.99 o
   0   4   7      125.28      112.64      3.49 o
   1   4   7      235.50      241.63      4.55 o
   2   4   7        2.38        0.27      1.21 o
   3   4   7      405.81      380.59      7.62 o
   4   4   7       12.96       11.08      2.00 o
   5   4   7      168.92      154.07      4.10 o
   6   4   7       88.67       84.42      3.08 o
   7   4   7        0.39       -0.39      1.27 o
   8   4   7        7.70        7.02      1.66 o
   9   4   7        2.76        4.62      1.30 o
  10   4   7        1.30        1.92      1.27 o
  11   4   7        5.08        9.34      1.54 o
  12   4   7        0.02       -1.03      1.26 o
  13   4   7       25.23       27.08      1.93 o
  14   4   7       14.44       15.58      1.72 o
  15   4   7        0.73        1.05      1.52 o
  16   4   7        0.26       -0.35      1.56 o
  17   4   7        2.07        2.80      1.98 o
 -17   5   7        0.04        4.93      6.41 o
 -16   5   7        3.80       -5.42      5.42 o
 -15   5   7        1.64        6.41      5.42 o
 -14   5   7        6.03        6.90      5.42 o
 -13   5   7       14.25       17.75      5.42 o
 -12   5   7       17.98       18.49      3.43 o
 -11   5   7       29.47       28.59      2.88 o
 -10   5   7       14.16       15.77      2.53 o
  -9   5   7        1.49        4.65      2.24 o
  -8   5   7       81.41       79.27      4.04 o
  -7   5   7        0.05       -0.16      1.88 o
  -6   5   7        0.21        2.10      2.08 o
  -5   5   7       10.75        8.42      1.54 o
  -4   5   7       94.95      102.82      2.95 o
  -3   5   7      233.97      257.97      5.11 o
  -2   5   7       48.51       45.61      2.39 o
  -1   5   7       18.16       21.52      1.89 o
   0   5   7        6.92        2.24      1.40 o
   1   5   7        5.72        2.76      1.63 o
   2   5   7        5.13        0.83      1.47 o
   3   5   7        4.55        5.18      1.54 o
   4   5   7        0.08       -1.28      1.28 o
   5   5   7        0.18        0.72      1.32 o
   6   5   7       15.40       16.52      1.81 o
   7   5   7       37.24       40.76      2.38 o
   8   5   7        8.28        7.21      1.66 o
   9   5   7      107.03      107.75      3.27 o
  10   5   7       41.44       49.02      2.21 o
  11   5   7        5.88        5.84      1.52 o
  12   5   7        1.66        2.50      1.35 o
  13   5   7        0.04        1.09      1.26 o
  14   5   7        9.37        9.10      1.62 o
  15   5   7       39.39       48.51      2.47 o
  16   5   7        4.99        5.51      2.01 o
 -16   6   7        1.50       -4.93      5.42 o
 -15   6   7        8.74       15.28      6.41 o
 -14   6   7        3.80       11.34      5.42 o
 -13   6   7       16.67       15.26      3.19 o
 -12   6   7        0.45        1.69      2.72 o
 -11   6   7        0.13       -2.65      2.72 o
 -10   6   7       35.95       44.74      4.14 o
  -9   6   7        3.32        5.52      2.24 o
  -8   6   7       41.79       45.26      3.39 o
  -7   6   7       52.26       55.36      3.50 o
  -6   6   7       33.35       29.99      2.82 o
  -5   6   7       35.72       50.04      3.89 o
  -4   6   7       31.81       26.73      2.65 o
  -3   6   7       68.88       60.09      3.51 o
  -2   6   7      148.08      142.99      3.89 o
  -1   6   7       66.83       68.87      2.85 o
   0   6   7       19.97       14.42      1.68 o
   1   6   7       47.74       45.00      3.56 o
   2   6   7       99.08       85.96      3.36 o
   3   6   7       21.51       18.26      1.85 o
   4   6   7       16.27       15.91      1.78 o
   5   6   7       23.97       22.93      1.88 o
   6   6   7       99.63       91.07      3.29 o
   7   6   7       30.89       32.44      2.27 o
   8   6   7       73.19       74.92      3.00 o
   9   6   7        8.24       10.29      1.65 o
  10   6   7       26.68       32.62      2.04 o
  11   6   7        8.95       10.12      1.42 o
  12   6   7       38.60       44.78      2.54 o
  13   6   7        0.38        2.28      1.36 o
  14   6   7       16.45       15.50      2.09 o
  15   6   7        2.44        1.40      1.54 o
  16   6   7        1.27        1.24      3.08 o
 -16   7   7       13.58       21.20      7.40 o
 -15   7   7        0.02       -0.49      5.92 o
 -14   7   7        5.37        8.88      5.42 o
 -13   7   7       11.18       11.21      3.19 o
 -12   7   7       37.47       32.47      4.26 o
 -11   7   7       14.41        9.32      3.19 o
 -10   7   7       23.46       27.78      3.79 o
  -9   7   7        2.59        0.07      2.60 o
  -8   7   7        0.15        0.72      3.45 o
  -7   7   7        1.27       -1.48      2.09 o
  -6   7   7        0.01       -0.87      1.95 o
  -5   7   7        6.72        5.47      2.08 o
  -4   7   7        8.99        8.55      1.95 o
  -3   7   7        2.64        2.29      1.44 o
  -2   7   7       10.45       11.10      1.66 o
  -1   7   7      123.71      121.83      4.00 o
   0   7   7        3.89        2.69      1.47 o
   1   7   7       86.09       97.01      3.64 o
   2   7   7        6.45        4.14      1.62 o
   3   7   7        0.07       -0.38      1.81 o
   4   7   7        7.14       -0.75      1.45 o
   5   7   7        9.27        7.25      1.68 o
   6   7   7        0.02       -0.75      1.32 o
   7   7   7        4.33        0.69      1.40 o
   8   7   7        6.76        5.75      1.49 o
   9   7   7        2.62        3.74      1.48 o
  10   7   7        1.51        0.90      1.15 o
  11   7   7        7.44        4.50      1.24 o
  12   7   7       29.16       34.31      1.93 o
  13   7   7        0.04        2.03      1.37 o
  14   7   7        4.09        9.06      1.57 o
  15   7   7        1.93        1.54      1.72 o
 -15   8   7       20.96       22.68      7.40 o
 -14   8   7        3.78        5.11      3.19 o
 -13   8   7        8.88        8.70      3.43 o
 -12   8   7        6.48        7.34      3.19 o
 -11   8   7        5.91        5.28      2.95 o
 -10   8   7        7.55        4.41      2.96 o
  -9   8   7        3.12        0.25      2.79 o
  -8   8   7       20.75       27.44      4.44 o
  -7   8   7       56.36       64.80      4.84 o
  -6   8   7        5.16        6.41      2.79 o
  -5   8   7       29.24       29.80      2.74 o
  -4   8   7        0.09       -0.45      1.65 o
  -3   8   7       21.13       20.55      2.24 o
  -2   8   7       23.14       18.77      1.90 o
  -1   8   7       29.39       36.88      2.03 o
   0   8   7        1.38        3.49      1.44 o
   1   8   7       74.95       71.82      2.90 o
   2   8   7       34.37       32.61      2.17 o
   3   8   7        1.18       -1.32      1.32 o
   4   8   7       15.56       14.46      1.79 o
   5   8   7       27.89       32.58      2.09 o
   6   8   7        2.48        1.14      1.43 o
   7   8   7        3.53        2.47      1.46 o
   8   8   7        1.00        1.65      1.46 o
   9   8   7        9.46        8.26      1.59 o
  10   8   7        4.52        4.93      1.59 o
  11   8   7        0.02       -1.22      1.22 o
  12   8   7       23.29       28.81      2.91 o
  13   8   7       14.42       20.92      1.88 o
  14   8   7        7.65        8.85      3.77 o
  15   8   7       15.79       22.87      3.22 o
 -14   9   7        2.30        5.35      3.55 o
 -13   9   7        0.09       -1.75      3.08 o
 -12   9   7        3.33        5.50      3.19 o
 -11   9   7        8.33        8.33      3.43 o
 -10   9   7       41.75       40.46      4.35 o
  -9   9   7       11.41       12.90      5.67 o
  -8   9   7        8.49        3.94      4.19 o
  -7   9   7        2.94        3.45      2.60 o
  -6   9   7       26.61       26.67      3.65 o
  -5   9   7       14.78       18.36      3.14 o
  -4   9   7       13.22       11.22      2.95 o
  -3   9   7      113.03      109.12      4.11 o
  -2   9   7        4.58        5.91      1.65 o
  -1   9   7       36.87       43.24      2.18 o
   0   9   7        0.75        0.39      1.40 o
   1   9   7       15.32       15.43      1.81 o
   2   9   7        0.01       -1.34      1.34 o
   3   9   7        1.34        2.31      1.59 o
   4   9   7        0.69       -1.30      1.45 o
   5   9   7       28.36       28.53      2.19 o
   6   9   7        1.26        0.22      1.53 o
   7   9   7       25.53       24.73      1.97 o
   8   9   7        0.83       -0.01      1.43 o
   9   9   7       14.72       10.18      1.77 o
  10   9   7        9.13       11.49      1.73 o
  11   9   7        0.96        1.48      1.40 o
  12   9   7        0.25       -0.69      1.51 o
  13   9   7        0.85        1.32      1.85 o
  14   9   7        0.06       -1.30      1.64 o
 -13  10   7        0.22        4.61      4.19 o
 -12  10   7        1.04       -3.54      4.68 o
 -11  10   7        2.45        0.82      3.08 o
 -10  10   7        1.34        5.67      3.14 o
  -9  10   7        0.12        0.87      2.95 o
  -8  10   7        1.77        1.04      2.95 o
  -7  10   7       10.52       12.13      4.68 o
  -6  10   7        1.01       -1.64      2.60 o
  -5  10   7        0.05        0.69      2.60 o
  -4  10   7        0.94        3.02      2.71 o
  -3  10   7        0.59        1.48      2.79 o
  -2  10   7       25.00       29.72      9.86 o
  -1  10   7       22.71       26.66      2.40 o
   0  10   7       12.90       11.05      2.13 o
   1  10   7        6.02        5.63      1.60 o
   2  10   7        0.24       -1.40      1.40 o
   3  10   7        2.60        2.35      1.59 o
   4  10   7        0.54       -0.22      1.45 o
   5  10   7       13.95       14.74      1.85 o
   6  10   7        0.33       -1.44      1.44 o
   7  10   7        0.94       -1.29      1.47 o
   8  10   7        0.02       -1.51      1.51 o
   9  10   7        5.00        4.74      1.65 o
  10  10   7        0.03        1.98      1.85 o
  11  10   7        7.10        9.23      1.77 o
  12  10   7        0.57        1.30      2.08 o
  13  10   7        0.00       -1.68      1.68 o
 -12  11   7        3.01        3.66      3.55 o
 -11  11   7       12.66        7.64      4.68 o
 -10  11   7        3.43        0.88      3.08 o
  -9  11   7       41.20       48.01      8.14 o
  -8  11   7        4.73       -2.72      2.72 o
  -7  11   7       14.41       16.12      6.16 o
  -6  11   7       59.02       72.18      5.40 o
  -5  11   7       56.32       63.01      7.40 o
  -4  11   7        1.26        4.19      3.70 o
  -3  11   7       66.82       72.97      5.05 o
  -2  11   7        0.24       -2.60      2.60 o
  -1  11   7       13.38       15.00      3.30 o
   0  11   7       54.90       60.20      4.99 o
   1  11   7       20.10       26.84      2.82 o
   2  11   7        2.50        2.99      1.91 o
   3  11   7        0.61        0.46      1.59 o
   4  11   7       26.19       27.40      2.21 o
   5  11   7       24.15       27.62      2.26 o
   6  11   7        1.08       -1.71      1.71 o
   7  11   7       13.58       16.88      2.06 o
   8  11   7       21.03       22.88      2.47 o
   9  11   7       15.20       21.04      2.58 o
  10  11   7        3.97        9.05      2.27 o
  11  11   7        4.79       10.69      1.99 o
  12  11   7        6.41       11.63      2.08 o
 -11  12   7        0.21       -1.97      4.93 o
 -10  12   7        2.41       -0.99      4.93 o
  -9  12   7        3.26        1.97      3.49 o
  -8  12   7       28.50       26.75      6.41 o
  -7  12   7        0.04       -2.00      2.72 o
  -6  12   7        8.49        7.58      3.30 o
  -5  12   7        0.11       -0.81      2.95 o
  -4  12   7        0.08        0.93      2.95 o
  -3  12   7        1.35       -2.79      2.79 o
  -2  12   7        3.33        6.47      3.20 o
  -1  12   7        1.10       -1.73      2.79 o
   0  12   7       19.20       27.13      3.84 o
   1  12   7        2.98        6.68      2.24 o
   2  12   7       13.41       18.25      2.72 o
   3  12   7       10.48       11.72      2.46 o
   4  12   7       12.05       13.27      2.29 o
   5  12   7        4.85        4.69      1.94 o
   6  12   7        0.24       -1.88      1.88 o
   7  12   7        0.41        0.11      1.88 o
   8  12   7        4.91        2.89      2.10 o
   9  12   7        1.02       -0.02      2.13 o
  10  12   7       54.30       79.14      6.02 o
  -9  13   7        1.24       -1.97      4.93 o
  -8  13   7        5.06       -1.97      4.44 o
  -7  13   7        2.44       -4.44      4.44 o
  -6  13   7        4.68        4.19      3.14 o
  -5  13   7        0.54        4.19      3.14 o
  -4  13   7       17.90       31.59      4.18 o
  -3  13   7        0.08       -1.36      2.96 o
  -2  13   7        1.68        0.93      2.95 o
  -1  13   7       10.51       13.69      3.65 o
   0  13   7        0.85        0.74      3.20 o
   1  13   7       12.82       14.27      4.19 o
   2  13   7        0.97        4.36      2.36 o
   3  13   7        3.33        4.16      2.72 o
   4  13   7        0.00       -2.17      2.60 o
   5  13   7        8.89       17.85      9.61 o
   6  13   7        6.76        8.21      2.88 o
   7  13   7        8.57        8.95      2.88 o
   8  13   7        2.04        1.33      3.43 o
   9  13   7        0.04        8.38      4.93 o
  -7  14   7       14.63       23.17      6.41 o
  -6  14   7       73.21       87.27      8.88 o
  -5  14   7        2.43        0.49      4.93 o
  -4  14   7       18.06       19.72      5.42 o
  -3  14   7        1.48       -4.44      4.44 o
  -2  14   7        2.45       -2.47      4.44 o
  -1  14   7        0.20       -2.96      3.94 o
   0  14   7        2.95        6.90      4.44 o
   1  14   7        0.01       -1.97      4.44 o
   2  14   7        0.14        2.96      4.93 o
   3  14   7        0.09       -0.77      3.08 o
   4  14   7        0.13       -1.13      2.95 o
   5  14   7        0.39        3.94      4.44 o
   6  14   7        0.19       -3.94      3.94 o
  -2  15   7       12.62        7.40      4.93 o
 -15   0   8        0.12       -1.97      5.42 o
 -14   0   8       23.68       25.64      6.41 o
 -13   0   8        7.58        5.42      4.93 o
 -12   0   8       27.43       27.61      5.92 o
 -11   0   8        0.45       -0.49      4.44 o
 -10   0   8       64.86       73.47      7.40 o
  -9   0   8       38.56       54.24      6.90 o
  -8   0   8        9.22       12.53      1.86 o
  -7   0   8        0.93        1.65      1.55 o
  -6   0   8        6.56        9.15      2.97 o
  -5   0   8        0.92        0.19      1.79 o
  -4   0   8        0.85       -1.06      2.25 o
  -3   0   8       22.22       20.94      5.18 o
  -2   0   8      103.25      113.54      8.22 o
  -1   0   8      142.52      161.45      6.56 o
   0   0   8       15.71       14.84      2.55 o
   1   0   8        8.47        2.80      2.00 o
   2   0   8      103.22      118.49      3.48 o
   3   0   8        1.17        2.70      1.35 o
   4   0   8       63.13       62.35      2.56 o
   5   0   8       43.07       49.71      3.06 o
   6   0   8       30.78       36.11      5.78 o
   7   0   8        1.14        0.77      1.62 o
   8   0   8       14.89       21.28      2.22 o
   9   0   8       41.44       52.76      4.18 o
  10   0   8       12.01       18.74      2.30 o
  11   0   8        4.65        5.53      2.30 o
  12   0   8        0.29       -1.85      1.85 o
  13   0   8        0.02       -0.65      2.24 o
  14   0   8        0.11        1.94      2.28 o
  15   0   8        0.08        1.48      2.69 o
 -15   1   8        0.14        2.91      5.92 o
 -14   1   8       12.05       18.22      4.35 o
 -13   1   8        7.94        8.55      3.65 o
 -12   1   8        0.03        0.49      3.14 o
 -11   1   8        6.26        5.67      3.20 o
 -10   1   8       13.40       13.83      3.49 o
  -9   1   8        2.12        2.59      1.61 o
  -8   1   8        0.92        0.01      1.11 o
  -7   1   8        2.71        0.58      1.30 o
  -6   1   8        0.14       -1.09      1.09 o
  -5   1   8        0.33       -0.57      1.23 o
  -4   1   8       58.43       66.93      2.45 o
  -3   1   8      236.84      238.99      5.16 o
  -2   1   8       38.52       49.17      2.11 o
  -1   1   8       12.38       10.59      1.63 o
   0   1   8       27.42       30.98      1.62 o
   1   1   8       17.63       13.96      1.30 o
   2   1   8       11.54        8.93      1.32 o
   3   1   8       52.63       49.11      2.04 o
   4   1   8       22.31       22.48      1.54 o
   5   1   8        3.63        0.97      0.95 o
   6   1   8        0.05        0.32      1.10 o
   7   1   8       41.87       42.82      2.73 o
   8   1   8        7.97        8.88      1.69 o
   9   1   8        3.09        3.06      1.32 o
  10   1   8        0.23        2.02      1.28 o
  11   1   8        6.23        9.59      1.85 o
  12   1   8        3.55        2.79      1.61 o
  13   1   8        8.15       10.37      1.91 o
  14   1   8        4.71        4.88      2.12 o
  15   1   8        0.56       -1.76      1.76 o
 -15   2   8        0.45       -2.39      3.65 o
 -14   2   8        1.45       -1.23      3.14 o
 -13   2   8        2.21       -1.17      3.30 o
 -12   2   8       18.15       13.27      3.79 o
 -11   2   8        1.13        0.00      3.14 o
 -10   2   8       10.25       13.78      5.92 o
  -9   2   8        6.08        8.54      1.57 o
  -8   2   8        1.94        1.91      2.00 o
  -7   2   8        1.84        0.21      1.57 o
  -6   2   8        5.46        6.14      1.47 o
  -5   2   8       14.76       18.37      1.71 o
  -4   2   8       12.00       10.94      1.54 o
  -3   2   8        0.46        1.02      1.17 o
  -2   2   8        0.82        0.35      1.27 o
  -1   2   8        0.05       -0.16      1.32 o
   0   2   8       18.34       16.99      1.45 o
   1   2   8       10.31        6.45      1.23 o
   2   2   8        1.01       -0.93      1.09 o
   3   2   8        0.13       -0.91      1.11 o
   4   2   8        3.72        4.37      1.22 o
   5   2   8        0.33       -0.32      1.19 o
   6   2   8       25.83       34.82      2.04 o
   7   2   8       11.88       13.31      1.58 o
   8   2   8       11.83       16.05      1.60 o
   9   2   8        0.03        1.11      1.29 o
  10   2   8        0.02        1.36      1.32 o
  11   2   8        0.04       -0.10      1.54 o
  12   2   8        0.06       -0.60      1.33 o
  13   2   8        6.66       11.40      1.92 o
  14   2   8        1.11        3.55      1.89 o
  15   2   8        1.22        1.71      1.91 o
 -15   3   8        3.08       -3.94      5.42 o
 -14   3   8        7.45        4.44      5.92 o
 -13   3   8        3.22        4.59      3.45 o
 -12   3   8        0.63        3.63      3.30 o
 -11   3   8        0.60       -2.78      2.95 o
 -10   3   8        1.25        0.53      2.00 o
  -9   3   8        0.14       -1.95      1.95 o
  -8   3   8        0.17       -0.76      2.27 o
  -7   3   8        1.50       -1.78      1.78 o
  -6   3   8        0.89       -1.48      1.48 o
  -5   3   8       23.99       19.43      1.70 o
  -4   3   8        0.67       -1.21      1.28 o
  -3   3   8       94.41       83.38      2.75 o
  -2   3   8       19.51       22.67      1.64 o
  -1   3   8        0.16       -1.14      1.14 o
   0   3   8       15.17       11.40      1.45 o
   1   3   8       35.56       30.54      1.76 o
   2   3   8       18.43       13.47      1.66 o
   3   3   8       48.28       40.36      2.04 o
   4   3   8       51.52       48.91      2.23 o
   5   3   8       33.87       31.10      2.23 o
   6   3   8       14.40       15.52      1.87 o
   7   3   8       14.07       17.50      1.89 o
   8   3   8        1.90        2.15      1.31 o
   9   3   8       18.37       20.99      1.64 o
  10   3   8        0.42       -0.14      1.28 o
  11   3   8        1.44        2.16      1.50 o
  12   3   8        8.72       15.20      1.88 o
  13   3   8       17.90       25.50      2.11 o
  14   3   8        6.08       10.92      2.04 o
  15   3   8        0.08       -1.89      1.89 o
 -15   4   8        2.20       -3.94      5.92 o
 -14   4   8        4.67       -3.94      4.93 o
 -13   4   8       11.57       13.31      5.92 o
 -12   4   8        0.12       -0.29      2.95 o
 -11   4   8        7.70        3.53      3.30 o
 -10   4   8        4.29        4.46      2.79 o
  -9   4   8        5.25       10.43      2.53 o
  -8   4   8       19.38       23.41      2.90 o
  -7   4   8       19.25       21.48      2.68 o
  -6   4   8        4.63        1.75      2.21 o
  -5   4   8       38.99       41.99      2.28 o
  -4   4   8       15.45       16.86      1.71 o
  -3   4   8        2.83        4.25      1.38 o
  -2   4   8       46.91       48.44      2.90 o
  -1   4   8       39.34       41.42      2.10 o
   0   4   8        2.35        0.20      1.23 o
   1   4   8       13.71        4.34      1.31 o
   2   4   8       42.08       40.06      2.55 o
   3   4   8        0.02       -1.26      1.32 o
   4   4   8        1.59        0.49      1.68 o
   5   4   8        5.15        4.42      1.62 o
   6   4   8        3.58        2.00      1.63 o
   7   4   8        0.02       -1.28      1.40 o
   8   4   8        1.98        4.53      1.64 o
   9   4   8       30.43       38.61      2.43 o
  10   4   8        1.29        1.82      1.35 o
  11   4   8       28.92       33.11      2.42 o
  12   4   8        5.56        5.17      1.60 o
  13   4   8        5.53        4.21      1.72 o
  14   4   8        2.44        3.30      1.74 o
 -14   5   8        0.06        1.48      5.42 o
 -13   5   8        1.02        0.00      4.93 o
 -12   5   8        0.00       -4.44      4.44 o
 -11   5   8        0.17        3.14      2.72 o
 -10   5   8       10.03        8.15      2.61 o
  -9   5   8        4.03        3.26      2.30 o
  -8   5   8       15.18       16.95      4.84 o
  -7   5   8        0.52       -0.24      2.61 o
  -6   5   8       16.33        9.55      2.46 o
  -5   5   8       67.47       66.23      3.00 o
  -4   5   8       54.80       64.03      3.13 o
  -3   5   8        5.96        5.93      1.58 o
  -2   5   8        7.83        6.53      1.54 o
  -1   5   8       73.40       68.48      3.90 o
   0   5   8        6.97        8.29      2.18 o
   1   5   8       26.29       24.77      2.38 o
   2   5   8        8.60        4.82      1.48 o
   3   5   8        0.10       -0.39      1.37 o
   4   5   8        3.06        1.77      1.55 o
   5   5   8       15.98       20.00      2.11 o
   6   5   8       30.14       37.73      2.41 o
   7   5   8        6.27        2.45      1.61 o
   8   5   8        9.00        9.55      2.19 o
   9   5   8        0.07       -0.71      1.63 o
  10   5   8        0.66        1.95      1.34 o
  11   5   8        4.32        8.08      1.81 o
  12   5   8        2.35        2.58      1.38 o
  13   5   8        0.38       -1.26      1.49 o
  14   5   8        2.22        0.00      1.87 o
 -14   6   8        9.06       14.79      6.41 o
 -13   6   8        4.71        1.97      5.92 o
 -12   6   8        4.80        3.73      3.08 o
 -11   6   8        2.15        5.64      3.08 o
 -10   6   8        2.88        1.23      2.72 o
  -9   6   8       27.04       31.74      4.19 o
  -8   6   8       27.80       35.45      3.61 o
  -7   6   8        4.78        7.32      2.46 o
  -6   6   8       49.82       53.42      3.70 o
  -5   6   8       33.00       34.49      3.22 o
  -4   6   8        0.13       -1.46      1.46 o
  -3   6   8        2.74        0.78      1.55 o
  -2   6   8        9.37        7.12      1.69 o
  -1   6   8        2.92        1.46      1.63 o
   0   6   8        0.66       -1.44      1.44 o
   1   6   8        4.18        4.50      1.55 o
   2   6   8        1.38        2.12      1.49 o
   3   6   8       10.81       11.92      1.77 o
   4   6   8        5.52        6.43      1.67 o
   5   6   8       13.81       20.97      2.11 o
   6   6   8        2.70        4.83      1.68 o
   7   6   8       14.37       15.50      2.13 o
   8   6   8        0.35       -0.15      1.62 o
   9   6   8        2.11        2.34      1.81 o
  10   6   8        3.91        3.30      1.69 o
  11   6   8        2.12        4.05      1.43 o
  12   6   8        0.65        0.16      1.51 o
  13   6   8        0.19        1.42      1.61 o
 -13   7   8        4.07       -4.44      4.44 o
 -12   7   8        0.54        0.05      2.91 o
 -11   7   8       19.47       25.15      3.91 o
 -10   7   8        5.95        6.41      3.08 o
  -9   7   8        0.06       -0.70      3.94 o
  -8   7   8       37.39       40.68      4.49 o
  -7   7   8        0.59        3.13      2.96 o
  -6   7   8       88.50       94.42      4.72 o
  -5   7   8       15.81       16.87      2.82 o
  -4   7   8        5.94        3.68      2.07 o
  -3   7   8       14.01       13.24      1.81 o
  -2   7   8        0.30        0.69      1.51 o
  -1   7   8        0.71        0.16      1.44 o
   0   7   8        0.50        0.71      1.49 o
   1   7   8        3.90        3.15      1.61 o
   2   7   8       16.57       19.63      2.21 o
   3   7   8        2.27        3.48      1.70 o
   4   7   8        1.86       -0.20      1.73 o
   5   7   8        0.27       -0.26      1.65 o
   6   7   8       18.71       25.27      2.33 o
   7   7   8        1.23        1.80      1.60 o
   8   7   8        9.01        5.20      1.80 o
   9   7   8        0.96        3.80      1.66 o
  10   7   8       11.80       19.42      2.15 o
  11   7   8        0.69        0.72      1.46 o
  12   7   8       25.64       31.01      2.26 o
  13   7   8        8.57        7.51      2.95 o
 -12   8   8        1.05        0.78      3.19 o
 -11   8   8       25.39       24.54      5.92 o
 -10   8   8        2.77        1.97      3.08 o
  -9   8   8        0.10       -1.15      3.08 o
  -8   8   8        1.89        5.01      4.19 o
  -7   8   8       47.26       54.10      5.67 o
  -6   8   8       12.94       19.58      3.79 o
  -5   8   8        0.06        4.09      2.95 o
  -4   8   8       11.05       10.51      2.20 o
  -3   8   8        0.49       -0.38      1.88 o
  -2   8   8        0.25       -0.97      1.49 o
  -1   8   8       17.56       22.91      2.19 o
   0   8   8        5.63        4.59      1.65 o
   1   8   8       20.40       22.54      2.10 o
   2   8   8        3.82        2.49      1.65 o
   3   8   8        3.18        1.53      1.65 o
   4   8   8        7.29        8.56      1.79 o
   5   8   8        6.28        5.88      1.83 o
   6   8   8        4.23       -0.16      1.58 o
   7   8   8        1.11        0.61      1.58 o
   8   8   8        0.29        0.40      1.64 o
   9   8   8        7.60        7.14      1.89 o
  10   8   8       12.64       21.29      2.33 o
  11   8   8        3.23        5.72      2.18 o
  12   8   8       15.85       21.67      3.06 o
 -11   9   8        9.40       15.30      3.79 o
 -10   9   8       14.06       22.70      4.14 o
  -9   9   8        1.04        0.74      3.14 o
  -8   9   8        0.15       -2.71      2.71 o
  -7   9   8        1.73        8.28      3.30 o
  -6   9   8       34.09       50.89      8.14 o
  -5   9   8        0.29        4.19      3.14 o
  -4   9   8       34.17       41.54      4.44 o
  -3   9   8        0.03       -2.60      2.60 o
  -2   9   8       49.00       61.23      3.58 o
  -1   9   8       37.71       47.09      2.79 o
   0   9   8        3.12        3.47      1.62 o
   1   9   8       75.88      100.05      3.39 o
   2   9   8       35.46       42.88      2.69 o
   3   9   8        0.28       -1.63      1.63 o
   4   9   8        0.00       -1.37      1.65 o
   5   9   8        1.44        1.78      1.84 o
   6   9   8        8.84        9.79      2.00 o
   7   9   8        0.00        0.38      1.69 o
   8   9   8        6.93        6.66      1.95 o
   9   9   8       22.98       32.18      2.44 o
  10   9   8        5.31       10.62      2.44 o
  11   9   8        7.25       12.43      3.43 o
 -10  10   8        7.33        9.37      5.42 o
  -9  10   8       12.74       16.38      3.84 o
  -8  10   8        3.58       -2.47      4.44 o
  -7  10   8        1.53       -2.64      2.95 o
  -6  10   8       25.30       25.48      4.00 o
  -5  10   8       20.64       21.74      3.84 o
  -4  10   8        0.00       -0.99      3.14 o
  -3  10   8       32.55       33.64      4.18 o
  -2  10   8        0.27        0.25      2.79 o
  -1  10   8       24.90       31.36      4.00 o
   0  10   8        6.34        7.32      2.08 o
   1  10   8        5.06        5.59      1.71 o
   2  10   8        0.79        2.41      1.73 o
   3  10   8       11.18       14.97      2.10 o
   4  10   8        0.01        0.11      1.64 o
   5  10   8        3.77        3.60      1.78 o
   6  10   8        4.61        4.49      1.83 o
   7  10   8        1.20       -0.99      1.79 o
   8  10   8       17.92       23.81      2.92 o
   9  10   8       24.15       32.96      3.57 o
  -8  11   8       58.74       59.17      7.89 o
  -7  11   8       11.43        8.38      5.42 o
  -6  11   8        8.32        2.96      4.93 o
  -5  11   8       11.16       12.82      3.84 o
  -4  11   8       18.23       21.41      4.00 o
  -3  11   8        5.38        6.41      3.49 o
  -2  11   8        0.25       -2.60      2.60 o
  -1  11   8        4.81        8.38      3.49 o
   0  11   8        0.11        0.26      3.94 o
   1  11   8        0.28        0.34      2.24 o
   2  11   8       12.57       12.75      2.61 o
   3  11   8        0.02       -1.76      1.76 o
   4  11   8        2.47        1.05      1.81 o
   5  11   8        0.62       -1.47      1.76 o
   6  11   8        0.86        1.00      2.21 o
   7  11   8        1.01        0.39      2.07 o
   8  11   8        1.93        3.94      3.94 o
  -6  12   8        9.37       12.33      5.42 o
  -5  12   8        1.80       -3.45      4.44 o
  -4  12   8       19.76       17.75      5.92 o
  -3  12   8       15.22       12.82      5.42 o
  -2  12   8        0.10        0.00      4.44 o
  -1  12   8        4.97        1.48      4.44 o
   0  12   8        6.38       13.31      5.42 o
   1  12   8       15.42       16.76      5.42 o
   2  12   8        0.21        2.26      2.95 o
   3  12   8       22.63       22.24      3.65 o
   4  12   8        7.91        8.04      3.30 o
   5  12   8        0.73       -0.79      2.19 o
  -2  13   8        6.73        4.44      4.93 o
  -1  13   8        0.95       -2.47      4.44 o
   0  13   8        3.63        1.97      4.93 o
   1  13   8       10.05       10.85      4.93 o
 -12   1   9        0.27        1.48      3.49 o
 -11   1   9        0.97        0.49      3.49 o
 -10   1   9        0.25       -1.14      3.30 o
  -9   1   9        3.76        2.49      1.97 o
  -8   1   9        3.01        1.83      1.52 o
  -7   1   9        0.07       -0.78      1.57 o
  -6   1   9        4.15        1.41      1.42 o
  -5   1   9       10.93       10.52      1.57 o
  -4   1   9        0.30        0.30      1.28 o
  -3   1   9        0.32       -1.23      1.24 o
  -2   1   9       19.24       19.39      1.83 o
  -1   1   9       58.07       57.37      2.38 o
   0   1   9        0.46        0.58      1.22 o
   1   1   9        0.16       -0.72      1.59 o
   2   1   9       11.24       13.39      1.50 o
   3   1   9        2.28        2.75      1.30 o
   4   1   9       44.60       57.75      2.38 o
   5   1   9        0.75       -0.17      1.07 o
   6   1   9       50.61       69.48      2.27 o
   7   1   9       11.02       18.85      1.52 o
   8   1   9        4.77        2.35      1.29 o
   9   1   9        4.64        5.93      1.52 o
  10   1   9        0.06       -0.61      1.61 o
  11   1   9       11.21       15.43      2.49 o
 -12   2   9        1.61       -3.49      3.49 o
 -11   2   9        0.30       -2.95      2.95 o
 -10   2   9        0.08       -3.14      3.14 o
  -9   2   9        0.50        0.49      3.49 o
  -8   2   9        0.13       -2.03      2.03 o
  -7   2   9       24.14       25.00      2.28 o
  -6   2   9       10.79       13.79      2.01 o
  -5   2   9        0.41       -0.71      1.36 o
  -4   2   9        7.06       10.48      1.57 o
  -3   2   9        1.14        3.20      1.49 o
  -2   2   9        0.19       -0.28      1.34 o
  -1   2   9        1.44        1.32      1.34 o
   0   2   9        7.35        8.15      1.44 o
   1   2   9        2.51       -1.30      1.30 o
   2   2   9        0.07       -1.19      1.19 o
   3   2   9        0.58       -1.16      1.31 o
   4   2   9        8.69        7.38      1.45 o
   5   2   9        4.78        2.73      1.44 o
   6   2   9       67.66       78.50      2.84 o
   7   2   9       34.40       37.58      2.06 o
   8   2   9        6.58        8.05      1.63 o
   9   2   9       52.65       61.28      2.65 o
  10   2   9        0.54        1.69      2.39 o
  11   2   9       13.94       24.29      3.20 o
 -12   3   9        0.13       -3.43      3.43 o
 -11   3   9        1.44        2.47      4.93 o
 -10   3   9        0.70        0.05      3.30 o
  -9   3   9        5.31        8.59      3.65 o
  -8   3   9        3.98        5.04      2.43 o
  -7   3   9        2.58       -1.22      2.32 o
  -6   3   9       10.55        7.33      1.89 o
  -5   3   9       26.03       32.58      2.49 o
  -4   3   9       13.25        8.77      1.70 o
  -3   3   9       67.86       84.75      3.40 o
  -2   3   9       35.96       41.41      2.19 o
  -1   3   9        3.02        0.99      1.42 o
   0   3   9        2.46        0.32      1.35 o
   1   3   9        2.07        1.12      1.35 o
   2   3   9        0.02       -1.17      1.17 o
   3   3   9        0.12       -1.30      1.30 o
   4   3   9        6.84        6.62      1.74 o
   5   3   9        7.49        8.90      1.81 o
   6   3   9        7.36        9.15      2.29 o
   7   3   9        0.02        1.23      1.77 o
   8   3   9        0.21       -1.29      1.29 o
   9   3   9        2.38        5.96      1.53 o
  10   3   9        0.34       -0.45      1.62 o
  11   3   9        3.05        4.44      1.87 o
 -11   4   9        1.96        1.30      3.79 o
 -10   4   9        1.48       -3.08      3.08 o
  -9   4   9       17.19       19.63      3.74 o
  -8   4   9        8.65        8.53      2.61 o
  -7   4   9        2.59        1.03      2.32 o
  -6   4   9        6.74        8.05      1.99 o
  -5   4   9        5.32        2.97      1.89 o
  -4   4   9       12.35       15.16      2.22 o
  -3   4   9       27.84       35.10      2.23 o
  -2   4   9       21.04       28.88      2.04 o
  -1   4   9        0.62       -0.73      1.43 o
   0   4   9        0.46       -1.29      1.54 o
   1   4   9       15.23       17.11      2.08 o
   2   4   9       23.66       27.69      2.44 o
   3   4   9        4.28        1.13      1.65 o
   4   4   9       15.11       14.55      1.99 o
   5   4   9        0.32        2.68      1.68 o
   6   4   9        0.83       -0.09      1.78 o
   7   4   9        8.09       12.46      3.27 o
   8   4   9        2.06        4.93      1.90 o
   9   4   9       19.02       27.72      2.67 o
  10   4   9        1.14       -1.62      1.62 o
  11   4   9        0.19       -0.49      4.44 o
 -10   5   9        5.87        3.24      3.19 o
  -9   5   9        0.06       -2.08      2.32 o
  -8   5   9        6.43        8.86      2.74 o
  -7   5   9        1.16       -2.32      2.32 o
  -6   5   9       13.07       15.42      2.93 o
  -5   5   9       24.14       34.58      3.65 o
  -4   5   9        3.65        4.23      1.92 o
  -3   5   9        0.00        2.31      1.79 o
  -2   5   9        3.93        2.30      1.70 o
  -1   5   9       14.65       14.72      2.05 o
   0   5   9        5.48        0.62      1.59 o
   1   5   9        0.11       -1.50      1.50 o
   2   5   9        0.24        0.83      1.60 o
   3   5   9        4.30        3.82      1.68 o
   4   5   9        7.45        6.98      1.71 o
   5   5   9        1.66        2.63      1.86 o
   6   5   9        3.38        4.63      1.87 o
   7   5   9        1.68        1.91      2.25 o
   8   5   9        0.13        0.16      2.10 o
   9   5   9       13.38       19.11      2.77 o
  10   5   9        0.88       -0.34      1.64 o
 -10   6   9        1.50        5.92      5.42 o
  -9   6   9       33.89       36.37      4.49 o
  -8   6   9        0.61        2.58      2.95 o
  -7   6   9       22.73       23.28      3.31 o
  -6   6   9        5.97        2.18      2.53 o
  -5   6   9        3.40        2.10      2.53 o
  -4   6   9        2.87        3.31      1.95 o
  -3   6   9       10.75       10.82      2.96 o
  -2   6   9        0.90        1.73      1.85 o
  -1   6   9       19.41       23.05      2.30 o
   0   6   9        0.03        0.73      1.71 o
   1   6   9        1.73        0.51      1.69 o
   2   6   9        6.07        6.36      1.87 o
   3   6   9        0.73        1.14      2.55 o
   4   6   9        4.24        4.17      1.86 o
   5   6   9        7.73       11.85      2.13 o
   6   6   9        0.85        2.07      1.88 o
   7   6   9        1.49        1.99      2.19 o
   8   6   9        2.44        2.14      2.37 o
   9   6   9        0.05        3.24      2.42 o
  -9   7   9        9.81       15.28      5.92 o
  -8   7   9        0.00       -1.59      3.08 o
  -7   7   9        3.27        3.70      4.19 o
  -6   7   9        3.19       -0.11      3.08 o
  -5   7   9        3.55        2.72      2.65 o
  -4   7   9        3.51        3.57      2.65 o
  -3   7   9       25.31       32.90      2.64 o
  -2   7   9        0.62       -0.42      1.66 o
  -1   7   9       18.95       29.89      2.48 o
   0   7   9        1.70        1.48      1.68 o
   1   7   9       11.77       13.89      2.08 o
   2   7   9        4.49        5.31      1.88 o
   3   7   9        0.74       -1.22      1.81 o
   4   7   9        1.29       -0.64      1.95 o
   5   7   9        0.07       -2.02      2.45 o
   6   7   9       29.61       44.49      3.53 o
   7   7   9        0.69        5.83      2.42 o
   8   7   9       37.25       68.50      4.15 o
  -7   8   9        8.92        0.49      4.93 o
  -6   8   9       33.56       53.74      7.89 o
  -5   8   9       17.31       25.15      6.66 o
  -4   8   9       11.07       19.20      4.00 o
  -3   8   9        2.38        4.11      2.78 o
  -2   8   9        4.28        2.85      1.90 o
  -1   8   9        4.81        1.73      1.88 o
   0   8   9        0.22       -1.85      1.85 o
   1   8   9       10.09       12.76      2.16 o
   2   8   9        2.11        0.48      1.73 o
   3   8   9        6.04        3.55      2.00 o
   4   8   9        5.67        6.22      2.25 o
   5   8   9        2.86        6.81      2.23 o
   6   8   9       19.22       24.60      3.85 o
   7   8   9        1.03        3.27      2.95 o
  -6   9   9       29.39       38.46      6.90 o
  -5   9   9       22.94       26.63      6.41 o
  -4   9   9        0.06       -3.94      3.94 o
  -3   9   9       14.84       17.26      5.42 o
  -2   9   9       13.07       15.78      5.42 o
  -1   9   9        0.88       -0.12      2.95 o
   0   9   9        6.41        5.89      2.33 o
   1   9   9        0.93        1.91      1.90 o
   2   9   9        5.01        2.57      1.94 o
   3   9   9        0.00        0.01      1.75 o
   4   9   9        0.05        0.38      2.78 o
   5   9   9        7.27       11.51      3.91 o
  -3  10   9        4.85        7.89      4.93 o
  -2  10   9        1.41       -1.48      4.44 o
  -1  10   9        0.21        0.00      4.44 o
   0  10   9        1.35        0.49      4.44 o
   1  10   9        0.30       -2.96      2.96 o
   2  10   9        0.68        3.18      5.18 o
  -7   0  10        4.53       12.82      5.92 o
  -6   0  10        1.55        0.33      2.47 o
  -5   0  10       10.83       14.92      2.20 o
  -4   0  10        3.89        5.04      1.86 o
  -3   0  10        7.22        9.37      2.83 o
  -2   0  10        1.38       -0.15      2.72 o
  -1   0  10        9.91        9.32      3.45 o
   0   0  10        6.47       12.18      2.90 o
   1   0  10        4.53        3.22      2.64 o
   2   0  10       26.17       42.73      2.83 o
   3   0  10       15.66       21.92      2.52 o
   4   0  10        0.03       -1.69      1.69 o
   5   0  10        2.55        4.42      2.09 o
   6   0  10        3.54        2.84      3.45 o
  -6   1  10        1.36        2.40      2.34 o
  -5   1  10        0.40        1.12      1.86 o
  -4   1  10        0.03       -1.52      1.52 o
  -3   1  10        0.17       -0.94      1.45 o
  -2   1  10        0.06        0.82      1.48 o
  -1   1  10        0.49        0.48      1.45 o
   0   1  10        0.95        0.86      1.48 o
   1   1  10        2.14        0.43      1.70 o
   2   1  10       15.50       21.36      2.10 o
   3   1  10        0.95        0.96      1.79 o
   4   1  10        7.16       12.42      2.12 o
   5   1  10        0.01       -1.30      1.30 o
   6   1  10        3.43        4.44      3.49 o
  -6   2  10        0.01       -2.14      2.14 o
  -5   2  10        0.75       -1.56      1.85 o
  -4   2  10        0.48       -0.22      1.74 o
  -3   2  10        3.35        6.33      1.67 o
  -2   2  10        0.07       -1.24      1.47 o
  -1   2  10        1.67       -1.27      1.49 o
   0   2  10        0.03       -1.47      1.47 o
   1   2  10        4.08        6.54      1.82 o
   2   2  10       18.04       24.51      2.18 o
   3   2  10        0.09        1.26      1.98 o
   4   2  10       12.12       15.25      2.35 o
   5   2  10        2.69        2.41      2.02 o
   6   2  10        0.29        3.01      3.30 o
  -5   3  10        1.14       -1.20      1.79 o
  -4   3  10        0.11        1.11      1.89 o
  -3   3  10       23.31       31.59      2.36 o
  -2   3  10        5.03        6.61      1.84 o
  -1   3  10        0.27       -0.07      1.72 o
   0   3  10        0.51        0.90      1.68 o
   1   3  10        6.35        1.28      1.72 o
   2   3  10       38.36       48.16      2.85 o
   3   3  10        0.10       -1.29      2.02 o
   4   3  10       35.01       52.83      3.35 o
   5   3  10        2.67        5.74      2.51 o
  -4   4  10        0.01        3.21      2.57 o
  -3   4  10       15.33       19.00      2.87 o
  -2   4  10       16.75       30.63      3.11 o
  -1   4  10        1.34        3.35      2.18 o
   0   4  10        0.03       -2.08      2.08 o
   1   4  10        1.95        3.65      2.23 o
   2   4  10        8.16       10.70      2.36 o
   3   4  10        0.03       -1.74      2.08 o
   4   4  10        8.42       11.51      4.00 o
  -3   5  10       19.48       23.44      4.35 o
  -2   5  10        2.15        4.83      2.45 o
  -1   5  10       15.88       22.57      2.69 o
   0   5  10        1.33        4.05      2.35 o
   1   5  10        0.03       -1.02      2.68 o
   2   5  10        0.17       -2.09      2.09 o
   3   5  10        6.11        8.88      3.84 o
 
